# Supplementary material for: PSI Photoinhibition and Changing CO2 Levels Initiate Retrograde Signals to Modify Nuclear Gene Expression
Source: Antioxidants (Basel). 2023 Oct 24;12(11):1902. doi: 10.3390/antiox12111902 (PMC10669900; doi:10.3390/antiox12111902)
Supplement: Supplementary file 1 [file antioxidants-12-01902-s001.zip]

Archive with 4 entries (4 files):
- Kilic et al. Supplementary materials Table S2.xlsx
- Kilic et al. Supplementary materials_Table S1.xlsx
- Kilic et al. Supplementary materials_Table S3.xlsx
- Kilic et al_Supplementary materials_Figures.docx
