# Supplementary material for: PSI Photoinhibition and Changing CO2 Levels Initiate Retrograde Signals to Modify Nuclear Gene Expression
Source: Antioxidants (Basel). 2023 Oct 24;12(11):1902. doi: 10.3390/antiox12111902 (PMC10669900; doi:10.3390/antiox12111902)
Supplement: Supplementary file 1 [file antioxidants-12-01902-s001.zip › Kilic et al. Supplementary materials Table S2.xlsx]

## Sheet: Sheet1
Table S2. Significantly enriched Gene Ontology (GO) terms among the differentially expressed genes (DEGs) in leaves illuminated under growth light (GL) or with PSI photoinhibition light regime (PSI-PI) under various CO2 concentrations. Comparison column indicates the treatment showing fold enrichment of upregulated (orange color) or downregulated (blue color) genes. #GENES(#GENES in this article)…
			Downregulated DEGS
			Upregulated DEGS
Gene Ontology (GO) term	Comparison	#Genes(#Genes in this article)	Fold Enrichment	False Discovery Rate
Regulation of stomatal closure (GO:0090333)	0 ppm CO2 GL vs 400 ppm CO2 GL	38(9)	5.81	0.00438
Light harvesting in Photosystem I (GO:0009768)	0 ppm CO2 GL vs 400 ppm CO2 GL	24(12)	10.99	9.33e-05
	100 ppm CO2 PSI-PI vs 400 ppm CO2 PSI-PI	24(17)	39.81	6.11e-16
	400 ppm CO2 PSI-PI vs 400 ppm CO2 GL	24(6)	11.93	0.00207
Light harvesting in Photosystem II (GO:0009769)	0 ppm CO2 GL vs 400 ppm CO2 GL	10(5)	11.72	0.0373
	100 ppm CO2 PSI-PI vs 400 ppm CO2 PSI-PI	10(6)	33.73	2.55e-05
Photosynthesis, light reaction (GO:0019684)	0 ppm CO2 GL vs 400 ppm CO2 GL	142(24)	4.14	5.16e-06
Chlorophyll biosynthetic process (GO:0015995)	0 ppm CO2 GL vs 400 ppm CO2 GL	62(16)	6.33	6.52e-06
Polysaccharide metabolic process (GO:0005976)	0 ppm CO2 PSI-PI vs 400 ppm CO2 PSI-PI	495(25)	2.88	0.00149
Removal of superoxide radicals (GO:0019430)	0 ppm CO2 PSI-PI vs 400 ppm CO2 PSI-PI	11(4)	14.19	0.014
	1000 ppm CO2 GL vs 400 ppm CO2 GL	11(3)	> 100	0.00352
	1000 ppm CO2 PSI-PI vs 400 ppm CO2 PSI-PI	11(3)	46.76	0.00471
Cellular response to oxidative stress (GO:0034599)	0 ppm CO2 GL vs 400 ppm CO2 GL	72(11)	3.88	0.0103
Response to superoxide (GO:0000303)	1000 ppm CO2 GL vs 400 ppm CO2 GL	13(3)	> 100	0.0106
	1000 ppm CO2 PSI-PI vs 400 ppm CO2 PSI-PI	13(3)	46.76	0.00489
Jasmonic acid mediated signaling pathway (GO:0009867)	0 ppm CO2 GL vs 400 ppm CO2 GL	145(24)	4.2	1.74e-06
	0 ppm CO2 PSI-PI vs 400 ppm CO2 PSI-PI	145(26)	7	1.68e-11
Response to jasmonic acid (GO:0009753)	0 ppm CO2 GL vs 400 ppm CO2 GL	606(98)	4.11	1.09e-26
	0 ppm CO2 PSI-PI vs 400 ppm CO2 PSI-PI	606(106)	6.83	2.56e-48
	1000 ppm CO2 PSI-PI vs 1000 ppm CO2 GL	606(55)	3.84	9.35e-14
Response to hydrogen peroxide (GO:0042542)	0 ppm CO2 GL vs 400 ppm CO2 GL	76(10)	3.34	0.0449
Monosaccharide biosynthetic process (GO:0046364)	400 ppm CO2 PSI-PI vs 400 ppm CO2 GL	47(8)	6.59	0.0111
	1000 ppm CO2 PSI-PI vs 1000 ppm CO2 GL	47(7)	6.3	0.0139
Carbohydrate biosynthetic process (GO:0016051)	100 ppm CO2 PSI-PI vs 100 ppm CO2 GL	356(13)	3.93	0.00659
Regulation of anthocyanin biosynthetic process (GO:0031540)	0 ppm CO2 GL vs 400 ppm CO2 GL	15(7)	11.87	0.000542
	0 ppm CO2 PSI-PI vs 400 ppm CO2 PSI-PI	15(6)	15.61	0.000464
Regulation of flavonoid biosynthetic process (GO:0009962)	0 ppm CO2 GL vs 400 ppm CO2 GL	32(11)	8.75	2.37e-05
	0 ppm CO2 PSI-PI vs 400 ppm CO2 PSI-PI	32(8)	9.75	0.000286
Flavonoid biosynthetic process (GO:0009813)	0 ppm CO2 GL vs 400 ppm CO2 GL	86(13)	3.85	0.00359
	0 ppm CO2 PSI-PI vs 400 ppm CO2 PSI-PI	86(9)	4.08	0.02
