# Supplementary material for: PSI Photoinhibition and Changing CO2 Levels Initiate Retrograde Signals to Modify Nuclear Gene Expression
Source: Antioxidants (Basel). 2023 Oct 24;12(11):1902. doi: 10.3390/antiox12111902 (PMC10669900; doi:10.3390/antiox12111902)
Supplement: Supplementary file 1 [file antioxidants-12-01902-s001.zip › Kilic et al. Supplementary materials_Table S1.xlsx]

## Sheet: Down-in-GL vs 400 ppm CO2 GL 
Genes downregulated in different CO2 concentrations at GL in comparison to ambient CO2 concentration (400 ppm) at GL: log2 fold change ≤ -1 , p-value < 0.05
	Genes specifically and strongly responding to CO2 deprivation: Highly downregulated by removing of CO2 (both in GL or PI treated leaves)
Downregulated in 0 ppm CO2 GL							Downregulated in 100 ppm CO2 GL							Downregulated in 1000 ppm CO2 GL							Downregulated in 0 and 100 ppm CO2 GL									Downregulated in 0 and 1000 ppm CO2 GL									Downregulated in 100 and 1000 ppm CO2 GL									Downregulated in 0, 100 and 1000 ppm CO2 GL
0 ppm CO2 CL			0 ppm CO2 CL	0 ppm CO2 CL						100 ppm CO2 CL	100 ppm CO2 CL						1000 ppm CO2 CL	1000 ppm CO2 CL						0 ppm CO2 CL	100 ppm CO2 CL	0 ppm CO2 CL	100 ppm CO2 CL						0 ppm CO2 CL	1000 ppm CO2 CL	0 ppm CO2 CL	1000 ppm CO2 CL						100 ppm CO2 CL	1000 ppm CO2 CL	100 ppm CO2 CL	1000 ppm CO2 CL
Gene ID	Gene name	Description	log2 value	P-value			Gene ID	Gene name	Description	log2 value	P-value			Gene ID	Gene name	Description	log2 value	P-value			Gene ID	Gene name	Description	log2 value	log2 value	P-value	P-value			Gene ID	Gene name	Description	log2 value	log2 value	P-value	P-value			Gene ID	Gene name	Description	log2 value	log2 value	P-value	P-value			Gene ID	Gene name
AT4G34530	CIB1	cryptochrome-interacting basic-helix-loop-helix 1	-8.63312	1.68e-05			AT2G44993	AT2G44993	hypothetical protein	-7.2434	0.00963695			AT5G01600	FER1	ferretin 1	-2.66492	0.00012139			AT1G21540	AT1G21540	AMP-dependent synthetase and ligase family protein	-3.83221	-2.18711	5.96e-11	6.05e-06			AT5G59070	AT5G59070	UDP-Glycosyltransferase superfamily protein	-3.34422	-1.98529	3.04e-06	0.0312173			AT3G24715	AT3G24715	kinase superfamily with octicosapeptide/Phox/Bem1p domain-containing protein	-1.10854	-1.20191	0.000593417	0.00482536			AT5G24380	YSL2
AT4G16515	RGF6	root meristem growth factor	-7.09389	0.000528912			AT2G10440	AT2G10440	mediator of RNA polymerase II transcription subunit	-4.26024	0.00117205			AT1G66760	AT1G66760	MATE efflux family protein	-2.38259	0.0395192			AT3G46280	AT3G46280	kinase-like protein	-3.71263	-2.14494	0.000215754	0.0299622			AT4G25100	FSD1	Fe superoxide dismutase 1	-2.02838	-2.17331	7.37e-09	2.65e-08			AT4G21990	AT4G21990	APS reductase 3	-1.00724	-1.71824	0.000867803	2.47e-07
AT5G20630	GER3	germin 3	-6.79031	5.62e-07			AT3G61920	AT3G61920	UvrABC system protein C	-4.13456	0.00636			AT3G52310	AT3G52310	hypothetical protein	-2.25879	7.13e-08			AT4G22470	AT4G22470	protease inhibitor/seed storage/lipid transfer protein (LTP) family protein	-3.24076	-4.91757	0.0471089	0.00527585			AT4G14490	AT4G14490	SMAD/FHA domain-containing protein	-1.45221	-1.92061	0.000455617	0.000214611
AT2G10940	AT2G10940	Bifunctional inhibitor/lipid-transfer protein/seed storage 2S albumin superfamily protein	-6.19837	1.62e-09			AT5G01900	WRKY62	WRKY DNA-binding protein 62	-3.99076	0.000725903			AT3G49160	AT3G49160	pyruvate kinase family protein	-2.22472	1.41e-07			AT3G19300	AT3G19300	Protein kinase superfamily protein	-3.21045	-1.06232	1.03e-10	0.0160734			AT5G64120	AT5G64120	Peroxidase superfamily protein	-1.38799	-1.46033	0.00519057	0.048178
AT4G18970	AT4G18970	GDSL-like Lipase/Acylhydrolase superfamily protein	-5.79216	5.71e-10			AT2G34440	AGL29	AGAMOUS-like 29	-3.79105	0.00757004			AT3G28500	AT3G28500	60S acidic ribosomal protein family	-2.05305	0.0312173			AT2G17630	AT2G17630	Pyridoxal phosphate (PLP)-dependent transferases superfamily protein	-2.96038	-1.56621	1.24e-19	4.88e-07			AT1G77960	AT1G77960	repressor ROX1-like protein	-1.33794	-1.52413	0.000257633	0.00106426
AT1G75050	AT1G75050	Pathosis-related thaumatin superfamily protein	-5.57215	3.4e-05			AT4G16590	CSLA01	cellulose synthase-like A01	-3.74632	0.0419713			AT4G08950	EXO	Phosphate-responsive 1 family protein	-1.9706	6.6e-07			AT3G07960	PIP5K6	Phosphatidylinositol-4-phosphate 5-kinase family protein	-2.95504	-1.24626	1.88e-06	0.0150948			AT5G62165	AGL42	AGAMOUS-like 42	-1.26833	-1.96057	0.00912104	0.00144128
AT1G11740	AT1G11740	ankyrin repeat family protein	-5.56133	0.000724366			AT5G04238	AT5G04238	hypothetical protein	-3.55144	0.0069556			AT3G07350	F21O3.6	hypothetical protein	-1.94482	0.0174754			AT4G38950	AT4G38950	ATP binding microtubule motor family protein	-2.78755	-1.00692	4.4e-12	0.0127575			AT4G30640	AT4G30640	RNI-like superfamily protein	-1.22166	-1.16545	0.000408485	0.0152224
AT3G16670	AT3G16670	Pollen Ole e 1 allergen and extensin family protein	-5.49937	0.001802			AT1G12211	AT1G12211	hypothetical protein	-3.48942	0.0422473			AT4G01870	AT4G01870	tolB protein-like protein	-1.89327	0.0231088			AT3G17360	POK1	phragmoplast orienting kinesin 1	-2.7067	-1.00267	1.45e-06	0.0353306			AT1G60950	FED A	2Fe-2S ferredoxin-like superfamily protein	-1.04711	-1.01182	0.00070549	0.022631
AT5G01017	AT5G01017	hypothetical protein	-5.40982	0.000178028			AT5G40100	AT5G40100	Disease resistance protein (TIR-NBS-LRR class) family	-3.16802	0.0256548			AT2G40300	FER4	ferritin 4	-1.82302	4.28e-07			AT3G59230	AT3G59230	RNI-like superfamily protein	-2.68954	-2.45471	0.00807114	0.0152671
AT5G01015	AT5G01015	transmembrane protein	-5.32088	4.28e-08			AT1G50745	AT1G50745	plant mobile domain protein	-2.95377	0.00280546			AT1G09500	AT1G09500	NAD(P)-binding Rossmann-fold superfamily protein	-1.75349	0.0104622			AT3G61950	AT3G61950	basic helix-loop-helix (bHLH) DNA-binding superfamily protein	-2.66878	-1.59094	3.24e-05	0.00895077
AT3G06880	AT3G06880	Transducin/WD40 repeat-like superfamily protein	-5.31512	1.34e-06			AT4G00770	TRM9	DUF4378 domain protein	-2.87169	0.00157234			AT2G44370	AT2G44370	Cysteine/Histidine-rich C1 domain family protein	-1.75026	0.0433599			AT3G13470	Cpn60beta2	TCP-1/cpn60 chaperonin family protein	-2.42572	-2.27466	7.73e-10	4.39e-09
AT1G62515	AT1G62515	transmembrane protein	-5.19033	0.0237407			AT1G73325	AT1G73325	Kunitz family trypsin and protease inhibitor protein	-2.7887	0.0258305			AT5G66400	RAB18	Dehydrin family protein	-1.56282	4.19e-05			AT2G33020	RLP24	receptor like protein 24	-2.40297	-1.88262	0.00717268	0.0328023
AT4G33790	AT4G33790	Jojoba acyl CoA reductase-related male sterility protein	-5.02035	0.0157841			AT1G54010	AT1G54010	GDSL-like Lipase/Acylhydrolase superfamily protein	-2.70589	0.0181774			AT5G44572	AT5G44572	transmembrane protein	-1.54604	0.000979432			AT3G24480	AT3G24480	Leucine-rich repeat (LRR) family protein	-2.38154	-1.45715	7.4e-09	0.000476461
AT2G42380	BZIP34	Basic-leucine zipper (bZIP) transcription factor family protein	-4.79146	4.28e-09			AT5G14580	AT5G14580	polyribonucleotide nucleotidyltransferase	-2.62564	9.01e-21			AT3G12500	HCHIB	basic chitinase	-1.40529	0.000564498			AT5G01890	AT5G01890	Leucine-rich receptor-like protein kinase family protein	-2.28761	-1.20042	1e-17	1.13e-06
AT5G15780	AT5G15780	Pollen Ole e 1 allergen and extensin family protein	-4.77762	6.44e-06			AT4G11543	AT4G11543	hypothetical protein	-2.6178	9.28e-10			AT2G38530	LTP2	lipid transfer protein 2	-1.37336	0.0301423			AT5G27330	AT5G27330	Prefoldin chaperone subunit family protein	-2.23394	-1.48289	1.54e-09	4.44e-05
AT5G57760	AT5G57760	hypothetical protein	-4.76471	8.12e-09			AT3G27980	AT3G27980	Plant invertase/pectin methylesterase inhibitor superfamily	-2.54489	0.00132873			AT4G20820	AT4G20820	FAD-binding Berberine family protein	-1.35305	0.0155862			AT3G07320	AT3G07320	O-Glycosyl hydrolases family 17 protein	-2.16219	-1.01701	4.53e-09	0.00586917
AT4G38820	AT4G38820	hypothetical protein	-4.68	0.024086			AT4G27010	EMB2788	ribosome 60S biosis amino-terminal protein	-2.46836	1.52e-42			AT5G01550	LECRKA4.2	lectin receptor kinase a4.1	-1.3518	0.0247043			AT1G65010	AT1G65010	WEB family protein (DUF827)	-2.06713	-1.49063	1.78e-14	2.44e-08
AT4G02850	AT4G02850	phenazine biosynthesis PhzC/PhzF family protein	-4.57895	0.000104502			AT5G66960	AT5G66960	Prolyl oligopeptidase family protein	-2.46109	1.69e-13			AT3G19030	AT3G19030	transcription initiation factor TFIID subunit 1b-like protein	-1.24913	0.0312173			AT5G41140	AT5G41140	Myosin heavy chain-related protein	-2.06165	-1.22366	9.46e-12	6.07e-05
AT1G65310	XTH17	xyloglucan endotransglucosylase/hydrolase 17	-4.51575	0.00205076			AT5G09840	AT5G09840	Putative endonuclease or glycosyl hydrolase	-2.46056	3.12e-26			AT3G22060	AT3G22060	Receptor-like protein kinase-related family protein	-1.24043	0.00135291			AT5G66310	AT5G66310	ATP binding microtubule motor family protein	-2.03605	-1.24876	2.42e-07	0.00159288
AT3G59435	AT3G59435	hypothetical protein	-4.48717	0.00803503			AT1G64600	AT1G64600	copper ion binding / methyltransferase	-2.42071	5.23e-17			AT4G36670	PMT6	Major facilitator superfamily protein	-1.18363	0.0108914			AT1G50750	AT1G50750	aminotransferase-like, mobile domain protein	-1.98454	-1.76218	0.00362701	0.00976451
AT4G15670	AT4G15670	Thioredoxin superfamily protein	-4.47904	0.00120804			AT3G26480	AT3G26480	Transducin family protein / WD-40 repeat family protein	-2.41342	0.0023267			AT1G66465	AT1G66465	transmembrane protein	-1.17933	0.00253299			AT3G23890	TOPII	topoisomerase II	-1.91887	-1.05915	0.000323591	0.0489156
AT3G24065	AT3G24065	Plant self-incompatibility protein S1 family	-4.3186	0.0208944			AT1G79400		cation/H+ exchanger 2	-2.39078	0.0324731			AT1G72220	AT1G72220	RING/U-box superfamily protein	-1.16035	0.0425336			AT3G55690	AT3G55690	hypothetical protein	-1.90727	-1.33706	6.32e-10	7.61e-06
AT4G39250	RL1	RAD-like 1	-4.31764	6.47e-08			AT4G40000	AT4G40000	S-adenosyl-L-methionine-dependent methyltransferases superfamily protein	-2.36913	1.56e-08			AT4G20000	AT4G20000	VQ motif-containing protein	-1.13804	0.0383135			AT3G18890	Tic62	NAD(P)-binding Rossmann-fold superfamily protein	-1.78943	-1.00165	6.89e-08	0.00316562
AT1G06360	AT1G06360	Fatty acid desaturase family protein	-4.30419	0.0209875			AT3G03060	AT3G03060	P-loop containing nucleoside triphosphate hydrolases superfamily protein	-2.36445	3.36e-19			AT1G63180	UGE3	UDP-D-glucose/UDP-D-galactose 4-epimerase 3	-1.11089	0.00302194			AT5G19580	AT5G19580	glyoxal oxidase-related protein	-1.7648	-1.4688	1.65e-05	0.000287732
AT3G29370	P1R3	hypothetical protein	-4.21707	0.0150638			AT3G24900	RLP39	receptor like protein 39	-2.358	0.0405169			AT1G65490	AT1G65490	transmembrane protein	-1.0937	0.00110776			AT1G05630	5PTASE13	Endonuclease/exonuclease/phosphatase family protein	-1.71509	-1.28315	3.67e-07	0.00014363
AT1G10550	XTH33	xyloglucan:xyloglucosyl transferase 33	-4.19457	0.00435292			AT1G52430	AT1G52430	Ubiquitin carboxyl-terminal hydrolase-related protein	-2.33761	0.00325083			AT2G25460	AT2G25460	EEIG1/EHBP1 protein amino-terminal domain protein	-1.06141	4.19e-05			AT3G09440	AT3G09440	Heat shock protein 70 (Hsp 70) family protein	-1.66779	-1.16895	1.01e-05	0.00220202
AT4G10200	AT4G10200	TTF-type zinc finger protein with HAT dimerization domain-containing protein	-4.17732	0.00162433			AT1G06720	AT1G06720	P-loop containing nucleoside triphosphate hydrolases superfamily protein	-2.33025	5.67e-59			AT2G18690	AT2G18690	transmembrane protein	-1.0498	0.0274193			AT1G51800	IOS1	Leucine-rich repeat protein kinase family protein	-1.65348	-1.59892	0.000386309	0.000528507
AT3G04290	LTL1	Li-tolerant lipase 1	-4.11674	7.02e-05			AT3G20440	EMB2729	Alpha amylase family protein	-2.31168	1.04e-21			AT5G06860	PGIP1	polygalacturonase inhibiting protein 1	-1.038	0.00018754			AT5G19750	AT5G19750	Peroxisomal membrane 22 kDa (Mpv17/PMP22) family protein	-1.62388	-1.07397	2.89e-10	3.2e-05
AT3G05470	AT3G05470	Actin-binding FH2 (formin homology 2) family protein	-4.09093	0.0101924			AT1G24090	AT1G24090	RNase H family protein	-2.30396	0.00010577			AT4G20830	AT4G20830	FAD-binding Berberine family protein	-1.03628	0.00889488			AT1G51790	AT1G51790	Leucine-rich repeat protein kinase family protein	-1.58452	-1.05233	0.000453845	0.022987
AT5G03130	AT5G03130	hypothetical protein	-4.06659	7.54e-07			AT1G63530	AT1G63530	hypothetical protein	-2.29749	0.00161517			AT5G18670	BMY3	beta-amylase 3	-1.0351	0.00963148			AT5G47380	AT5G47380	electron transporter, putative (Protein of unknown function, DUF547)	-1.57767	-1.31544	1.03e-06	3.48e-05
AT1G53520	FAP3	Chalcone-flavanone isomerase family protein	-4.04486	1.21e-08			AT3G57660	NRPA1	nuclear RNA polymerase A1	-2.28214	1.85e-36			AT4G23220	CRK14	cysteine-rich RECEPTOR-like kinase	-1.03398	0.00413964			AT5G07140	AT5G07140	Protein kinase superfamily protein	-1.57584	-1.11473	1.75e-06	0.000606373
AT2G23130	AGP17	arabinogalactan protein 17	-4.03967	1.65e-09			AT3G49240	emb1796	Pentatricopeptide repeat (PPR) superfamily protein	-2.26734	1.3e-21			AT4G13180	AT4G13180	NAD(P)-binding Rossmann-fold superfamily protein	-1.00142	0.036648			AT3G23120	RLP38	receptor like protein 38	-1.55332	-1.30891	0.00341708	0.0137622
AT2G37030	AT2G37030	SAUR-like auxin-responsive protein family	-4.00721	0.00760917			AT5G05420	AT5G05420	FKBP-like peptidyl-prolyl cis-trans isomerase family protein	-2.24941	0.0191123										AT1G56050	AT1G56050	GTP-binding protein-like protein	-1.5494	-1.08233	1.57e-12	7.13e-07
AT2G20750	EXPB1	expansin B1	-3.96586	5.32e-11			AT3G11964	AT3G11964	RIBOSOMAL RNA PROCESSING 5	-2.17441	1.88e-29										AT3G14900	EMB3120	hypothetical protein	-1.52651	-2.16676	7.79e-08	8.46e-15
AT2G28085	AT2G28085	SAUR-like auxin-responsive protein family	-3.92696	0.00467285			AT4G30990	AT4G30990	ARM repeat superfamily protein	-2.1658	2.52e-27										AT2G43150	AT2G43150	Proline-rich extensin-like family protein	-1.51387	-1.21212	0.000615615	0.00637415
AT5G46830	NIG1	calcium-binding transcription factor NIG1	-3.90788	2.7e-05			AT4G26600	AT4G26600	S-adenosyl-L-methionine-dependent methyltransferases superfamily protein	-2.16185	2.89e-24										AT1G51850	AT1G51850	Leucine-rich repeat protein kinase family protein	-1.50798	-1.32695	0.00019515	0.00100594
AT2G24692	AT2G24692	BTB/POZ domain protein	-3.87282	0.0157273			AT3G26790	FUS3	AP2/B3-like transcriptional factor family protein	-2.10411	0.00349474										AT1G55490	CPN60B	chaperonin 60 beta	-1.50568	-1.29003	2.6e-07	8.68e-06
AT5G47500	AT5G47500	Pectin lyase-like superfamily protein	-3.84924	0.00600681			AT4G08760	AT4G08760	hypothetical protein	-2.0897	5.79e-05										AT1G23200	AT1G23200	Plant invertase/pectin methylesterase inhibitor superfamily	-1.50178	-1.77015	0.00134566	0.000281584
AT1G72620	AT1G72620	alpha/beta-Hydrolases superfamily protein	-3.83683	0.0153424			AT3G15950	NAI2	DNA topoisomerase-like protein	-2.06921	0.0160599										AT5G42840	AT5G42840	Cysteine/Histidine-rich C1 domain family protein	-1.49801	-1.89149	0.0194664	0.00426563
AT5G02760	AT5G02760	Protein phosphatase 2C family protein	-3.82772	7.1e-07			AT3G44750	HDA3	histone deacetylase 3	-2.04346	3.3e-10										AT5G56030	HSP81-2	heat shock protein 81-2	-1.49503	-1.3572	1.78e-07	1.63e-06
AT4G28780	AT4G28780	GDSL-like Lipase/Acylhydrolase superfamily protein	-3.80149	2.42e-08			AT4G16630	AT4G16630	DEA(D/H)-box RNA helicase family protein	-2.03687	4.25e-33										AT1G63940	MDAR6	monodehydroascorbate reductase 6	-1.46645	-1.04205	1.58e-07	0.000208011
AT2G24610	AT2G24610	cyclic nucleotide-gated channel 14	-3.79237	0.0127282			AT4G25540		homolog of DNA mismatch repair protein MSH3	-2.03198	0.0284445										AT3G18130	RACK1C_AT	receptor for activated C kinase 1C	-1.45932	-1.90647	7.31e-06	1.77e-09
AT1G44830	AT1G44830	Integrase-type DNA-binding superfamily protein	-3.76587	0.0227293			AT3G23370	AT3G23370	RNA-binding (RRM/RBD/RNP motifs) family protein	-2.02485	8.45e-08										AT3G56300	AT3G56300	Cysteinyl-tRNA synthetase, class Ia family protein	-1.43526	-1.07379	0.00625955	0.0410425
AT4G08040	ACS11	1-aminocyclopropane-1-carboxylate synthase 11	-3.76166	6.38e-05			AT4G01080	TBL26	TRICHOME BIREFRINGENCE-LIKE 26	-2.00628	0.0459822										AT3G49410	AT3G49410	Transcription factor IIIC, subunit 5	-1.41691	-2.086	0.0105467	0.00035608
AT3G53010	AT3G53010	carbohydrate esterase, putative (DUF303)	-3.71935	0.00249878			AT1G15870	AT1G15870	Mitochondrial glycoprotein family protein	-2.00214	0.000666424										AT5G56010	HSP81-3	heat shock protein 81-3	-1.40354	-1.21172	1.17e-06	2.37e-05
AT3G49970	AT3G49970	Phototropic-responsive NPH3 family protein	-3.71601	0.0176298			AT4G00140	EDA34	Calcium-binding EF-hand family protein	-2.0016	5.42e-05										AT3G23940	AT3G23940	dehydratase family	-1.39405	-1.37365	2.85e-08	2.65e-08
AT2G47935	AT2G47935	transmembrane protein	-3.71393	0.0236654			AT4G30150	AT4G30150	Urb2/Npa2 family protein	-1.98802	3.29e-31										AT4G24970	AT4G24970	Histidine kinase-, DNA gyrase B-, and HSP90-like ATPase family protein	-1.38252	-1.01075	0.00013414	0.00570269
AT4G15660	AT4G15660	Thioredoxin superfamily protein	-3.71254	0.00208852			AT3G18600	AT3G18600	P-loop containing nucleoside triphosphate hydrolases superfamily protein	-1.97808	3.45e-17										AT3G51760	AT3G51760	hypothetical protein	-1.36325	-1.3418	3.69e-06	7.44e-06
AT1G75590	AT1G75590	SAUR-like auxin-responsive protein family	-3.70122	0.015992			AT1G72440	EDA25	CCAAT-binding factor	-1.91758	2.47e-21										AT2G31270	CDT1A	CDT1-like protein A	-1.35459	-1.37965	0.000286245	0.000208817
AT3G58120	BZIP61	Basic-leucine zipper (bZIP) transcription factor family protein	-3.68806	5.51e-06			AT3G22310	PMH1	putative mitochondrial RNA helicase 1	-1.91444	2.96e-23										AT3G59750	AT3G59750	Concanavalin A-like lectin protein kinase family protein	-1.34929	-1.9189	0.0279879	0.0019443
AT3G53250	AT3G53250	SAUR-like auxin-responsive protein family	-3.65545	0.0113902			AT5G15700	AT5G15700	DNA/RNA polymerases superfamily protein	-1.91227	9.69e-33										AT2G21080	AT2G21080	Ras guanine nucleotide exchange factor K	-1.34785	-1.09835	1.75e-05	0.000461071
AT3G12240	AT3G12240	serine carboxypeptidase-like 15	-3.61938	0.0306627			AT1G15440	PWP2	periodic tryptophan protein 2	-1.90944	4.66e-19										AT5G67100	ICU2	DNA-directed DNA polymerase	-1.32566	-1.25864	0.00175286	0.002744
AT4G07960	AT4G07960	Cellulose-synthase-like C12	-3.60754	0.0116584			AT4G13750	NOV	Histidine kinase-, DNA gyrase B-, and HSP90-like ATPase family protein	-1.90452	3.42e-17										AT2G23300	AT2G23300	Leucine-rich repeat protein kinase family protein	-1.32249	-1.27647	6.87e-05	0.000120461
AT4G15680	AT4G15680	Thioredoxin superfamily protein	-3.60079	0.0049666			AT1G69070	AT1G69070	nucleolar-like protein	-1.895	7.28e-37										AT5G46510	AT5G46510	Disease resistance protein (TIR-NBS-LRR class) family	-1.31909	-1.16666	3.11e-05	0.000211146
AT1G29490	AT1G29490	SAUR-like auxin-responsive protein family	-3.58961	0.0279782			AT3G57940	AT3G57940	GNAT acetyltransferase (DUF699)	-1.89022	2.3e-22										AT3G11402	AT3G11402	Cysteine/Histidine-rich C1 domain family protein	-1.29731	-2.21689	0.017111	2.07e-05
AT4G13450	AT4G13450	Adenine nucleotide alpha hydrolases-like superfamily protein	-3.57289	0.0364655			AT1G79150	AT1G79150	binding protein	-1.88353	1.04e-23										AT4G25630	FIB2	fibrillarin 2	-1.28267	-2.4704	0.00133748	1.05e-10
AT1G01190	CYP78A8	cytochrome P450, family 78, subfamily A, polypeptide 8	-3.56728	9.36e-05			AT5G40480	EMB3012	embryo defective 3012	-1.88131	1.57e-30										AT3G03780	MS2	methionine synthase 2	-1.28092	-1.00043	7.25e-05	0.00203007
AT2G22810	ACS4	1-aminocyclopropane-1-carboxylate synthase 4	-3.52916	1.46e-06			AT5G60040	NRPC1	nuclear RNA polymerase C1	-1.87591	6.88e-17										AT5G46330	FLS2	Leucine-rich receptor-like protein kinase family protein	-1.27791	-1.1393	7.41e-07	8.5e-06
AT1G62440	LRX2	leucine-rich repeat/extensin 2	-3.47558	0.0288365			AT5G60730	AT5G60730	Anion-transporting ATPase	-1.87408	5.86e-05										AT1G26130	AT1G26130	ATPase E1-E2 type family protein / haloacid dehalogenase-like hydrolase family protein	-1.27392	-1.00228	1.41e-07	3.31e-05
AT5G65390	AGP7	arabinogalactan protein 7	-3.46184	0.00142842			AT4G25730	AT4G25730	FtsJ-like methyltransferase family protein	-1.87245	2.34e-28										AT4G02110	AT4G02110	transcription coactivator	-1.26574	-1.06383	0.017573	0.0483176
AT1G02205	CER1	Fatty acid hydroxylase superfamily	-3.45674	3.75e-05			AT1G60640	AT1G60640	stress response protein	-1.86002	1.26e-19										AT4G27595	AT4G27595	WEB family protein (DUF827)	-1.25138	-1.15982	3.21e-05	0.00010756
AT2G37720	TBL15	TRICHOME BIREFRINGENCE-LIKE 15	-3.41035	4.18e-05			AT1G34095		hypothetical protein	-1.83712	0.0251944										AT1G12480	OZS1	C4-dicarboxylate transporter/malic acid transport protein	-1.24858	-1.17223	3.85e-05	0.000104002
AT1G80730	AT1G80730	zinc-finger protein 1	-3.40567	0.0418449			AT3G21540	AT3G21540	transducin family protein / WD-40 repeat family protein	-1.8356	1.41e-23										AT3G56870	AT3G56870	hypothetical protein	-1.22349	-1.80141	0.008691	0.000139883
AT1G20190	EXPA11	expansin 11	-3.4023	2.63e-06			AT4G10843	AT4G10843	hypothetical protein	-1.83222	0.0270301										AT1G04160	XIB	myosin XI B	-1.21196	-1.09294	0.000881762	0.00264718
AT3G07000	AT3G07000	Cysteine/Histidine-rich C1 domain family protein	-3.35738	8.04e-05			AT3G10530	AT3G10530	Transducin/WD40 repeat-like superfamily protein	-1.82165	2.34e-16										AT3G57630	AT3G57630	exostosin family protein	-1.19915	-1.11303	3.27e-09	2.55e-08
AT2G28210	ACA2	alpha carbonic anhydrase 2	-3.3552	0.00147794			AT5G66540	AT5G66540	U3 small nucleolar ribonucleoprotein	-1.81393	4.48e-19										AT5G01770	RAPTOR2	regulatory-associated protein of TOR 2 (RAPTOR2)	-1.19905	-1.53976	0.000703608	8.94e-06
AT3G45430	AT3G45430	Concanavalin A-like lectin protein kinase family protein	-3.35332	6.28e-05			AT5G28320	AT5G28320	embryo defective protein	-1.81317	1.73e-09										AT1G06520	GPAT1	glycerol-3-phosphate acyltransferase 1	-1.18967	-1.00609	0.00459807	0.0172463
AT5G35525	AT5G35525	PLAC8 family protein	-3.29407	0.000400909			AT2G18220	AT2G18220	Noc2p family	-1.8129	4.23e-23										AT3G14840	AT3G14840	Leucine-rich repeat transmembrane protein kinase	-1.18932	-1.21333	0.00138821	0.000913876
AT1G53080	AT1G53080	Legume lectin family protein	-3.28665	0.000112011			AT2G17525	AT2G17525	Pentatricopeptide repeat (PPR) superfamily protein	-1.8104	9.17e-12										AT1G48630	RACK1B_AT	receptor for activated C kinase 1B	-1.16807	-1.27736	3.24e-05	3.76e-06
AT1G71890	AT1G71890	Major facilitator superfamily protein	-3.27843	0.0277286			AT2G24120	SCA3	DNA/RNA polymerases superfamily protein	-1.8095	1.19e-14										AT3G06530	AT3G06530	ARM repeat superfamily protein	-1.16237	-2.42128	2.9e-06	6.71e-24
AT4G31760	AT4G31760	peroxidase superfamily protein	-3.25814	0.0422932			AT1G80270	PPR596	PENTATRICOPEPTIDE REPEAT 596	-1.80626	6.2e-11										AT3G04340	emb2458	FtsH extracellular protease family	-1.15937	-1.00941	1.44e-05	0.000146896
AT1G29660	AT1G29660	GDSL-like Lipase/Acylhydrolase superfamily protein	-3.23392	9.72e-11			AT1G29780	AT1G29780	Haloacid dehalogenase-like hydrolase (HAD) superfamily protein	-1.80079	0.001188										AT5G52790	AT5G52790	CBS domain protein with a domain protein (DUF21)	-1.15766	-1.192	0.0340631	0.0369152
AT1G07490	RTFL3	ROTUNDIFOLIA like 3	-3.20689	0.00415457			AT3G48830	AT3G48830	tRNA nucleotidyltransferase/polyA polymerase family protein	-1.79933	4.39e-12										AT4G16700	PSD1	phosphatidylserine decarboxylase 1	-1.15083	-1.58742	7.74e-05	6.74e-08
AT1G52750	AT1G52750	alpha/beta-Hydrolases superfamily protein	-3.19765	0.0347581			AT1G17744	AT1G17744	hypothetical protein	-1.78477	0.000763406										AT5G49910	cpHsc70-2	chloroplast heat shock protein 70-2	-1.15069	-1.2424	0.000121225	2.3e-05
AT5G25190	ESE3	Integrase-type DNA-binding superfamily protein	-3.19703	1.07e-08			AT3G18610	NUC-L2	nucleolin like 2	-1.78362	1.03e-07										AT1G08960	CAX11	cation exchanger 11	-1.14561	-1.09151	1.31e-08	4.99e-08
AT1G11120	AT1G11120	CTTNBP 2 amino-terminal-like protein	-3.16246	0.000203484			AT5G65090	BST1	DNAse I-like superfamily protein	-1.78309	0.00723637										AT2G19670	PRMT1A	protein arginine methyltransferase 1A	-1.14515	-1.38255	7.72e-05	1.48e-06
AT3G12710	AT3G12710	DNA glycosylase superfamily protein	-3.15102	0.00917495			AT1G79280	NUA	nuclear pore anchor	-1.77054	5.06e-15										AT5G45510	AT5G45510	Leucine-rich repeat (LRR) family protein	-1.1421	-1.04743	0.000391503	0.00105933
AT5G50740	AT5G50740	Heavy metal transport/detoxification superfamily protein	-3.12521	1.33e-09			AT3G21480	AT3G21480	BRCT domain-containing DNA repair protein	-1.7684	2.81e-16										AT1G75150	AT1G75150	DNA ligase-like protein	-1.12913	-1.09217	0.0175016	0.0226176
AT4G05018	AT4G05018	transmembrane protein	-3.12496	0.0461968			AT1G06670	NIH	nuclear DEIH-boxhelicase	-1.76483	3.17e-18										AT5G61190	AT5G61190	putative endonuclease or glycosyl hydrolase with C2H2-type zinc finger domain-containing protein	-1.12216	-1.40788	0.000179394	1.41e-06
AT3G27730	AT3G27730	DNA helicase ROCK-N-ROLLERS	-3.12031	0.0437565			AT1G65030	AT1G65030	Transducin/WD40 repeat-like superfamily protein	-1.76178	3.67e-19										AT3G46740	TOC75-III	translocon at the outer envelope membrane of chloroplasts 75-III	-1.12135	-1.12789	1.91e-06	1.14e-06
AT3G09055	AT3G09055	hypothetical protein	-3.11292	0.0369366			AT5G55920	OLI2	S-adenosyl-L-methionine-dependent methyltransferases superfamily protein	-1.76028	6.41e-21										AT5G49680	AT5G49680	SABRE-like protein	-1.11975	-1.53085	0.0162086	0.000643693
AT5G42880	AT5G42880	WEAK CHLOROPLAST MOVEMENT UNDER BLUE LIGHT-like protein (DUF827)	-3.10917	0.000251402			AT3G61810	AT3G61810	Glycosyl hydrolase family 17 protein	-1.75931	0.00485519										AT3G18730	TSK	tetratricopeptide repeat (TPR)-containing protein	-1.11198	-1.18953	0.00741736	0.00444682
AT2G21200	AT2G21200	SAUR-like auxin-responsive protein family	-3.09643	4.61e-05			AT3G53940	AT3G53940	Mitochondrial substrate carrier family protein	-1.75567	3.92e-15										AT3G07060	emb1974	NHL domain-containing protein	-1.10466	-1.09402	1.27e-08	1.61e-08
AT1G21910	DREB26	Integrase-type DNA-binding superfamily protein	-3.06493	3.01e-05			AT1G61610	AT1G61610	S-locus lectin protein kinase family protein	-1.75433	0.0378918										AT1G67120	AT1G67120	midasin-like protein	-1.08328	-2.37575	2.26e-05	2.67e-22
AT3G23510	AT3G23510	Cyclopropane-fatty-acyl-phospholipid synthase	-3.0262	0.00395045			AT3G21300	AT3G21300	RNA methyltransferase family protein	-1.74964	8.23e-14										AT4G23540	AT4G23540	ARM repeat superfamily protein	-1.05328	-1.76588	1.82e-05	7.98e-14
AT4G34790	AT4G34790	SAUR-like auxin-responsive protein family	-2.99859	0.00404543			AT2G39230	LOJ	LATERAL ORGAN JUNCTION	-1.74931	1.83e-08										AT5G52950	AT5G52950	LIM domain protein	-1.04943	-1.09261	0.013233	0.00959627
AT1G11070	AT1G11070	hydroxyproline-rich glycoprotein family protein	-2.98894	0.031167			AT2G34357	AT2G34357	ARM repeat superfamily protein	-1.74539	2.65e-30										AT2G19090	AT2G19090	DUF630 family protein (DUF630 and DUF632)	-1.04855	-1.03503	0.00741849	0.00959527
AT2G34180	CIPK13	CBL-interacting protein kinase 13	-2.98685	3.85e-05			AT2G19380	AT2G19380	RNA recognition motif (RRM)-containing protein	-1.74532	2.96e-07										AT4G28490	HAE	Leucine-rich receptor-like protein kinase family protein	-1.03936	-1.02089	0.00308215	0.00321908
AT3G03840	SAUR27	SAUR-like auxin-responsive protein family	-2.97942	1.82e-05			AT1G51380	AT1G51380	DEA(D/H)-box RNA helicase family protein	-1.7433	0.000204315										AT5G18570	EMB269	GTP1/OBG family protein	-1.02808	-1.01028	6.91e-05	7.76e-05
AT1G04520	PDLP2	plasmodesmata-located protein 2	-2.97299	7.51e-08			AT1G13160	AT1G13160	ARM repeat superfamily protein	-1.73822	8.67e-16										AT1G67510	AT1G67510	Leucine-rich repeat protein kinase family protein	-1.02687	-1.11789	3.63e-08	1.17e-09
AT5G57550	XTH25	xyloglucan endotransglucosylase/hydrolase 25	-2.93492	0.00601852			AT2G17250	EMB2762	CCAAT-binding factor	-1.73729	1.42e-20										AT1G17500	AT1G17500	ATPase E1-E2 type family protein / haloacid dehalogenase-like hydrolase family protein	-1.02632	-1.20657	6.77e-07	2.22e-09
AT3G54400	AT3G54400	Eukaryotic aspartyl protease family protein	-2.92409	9.08e-06			AT3G57150	NAP57	homologue of NAP57	-1.73337	2.47e-20										AT1G10930	RECQ4A	DNA helicase (RECQl4A)	-1.02166	-1.39261	0.000140663	1.26e-07
AT1G04800	AT1G04800	glycine-rich protein	-2.92148	0.0188182			AT5G64710	AT5G64710	Putative endonuclease or glycosyl hydrolase	-1.7299	2.79e-06										AT2G45540	AT2G45540	WD-40 repeat family protein / beige-like protein	-1.01713	-1.26937	0.00198836	6.9e-05
AT1G25510	AT1G25510	Eukaryotic aspartyl protease family protein	-2.91952	0.0212022			AT4G02400	AT4G02400	U3 ribonucleoprotein (Utp) family protein	-1.72836	3.48e-20										AT4G04940	AT4G04940	transducin family protein / WD-40 repeat family protein	-1.0129	-2.01075	1.03e-05	1.02e-18
AT2G34170	AT2G34170	hypothetical protein	-2.91107	1.6e-08			AT1G77030	AT1G77030	putative DEAD-box ATP-dependent RNA helicase 29	-1.72588	1.04e-23										AT3G12580	HSP70	heat shock protein 70	-1.00314	-1.23049	0.0286505	0.00550248
AT5G22940	F8H	glucuronoxylan glucuronosyltransferase, putative	-2.8833	0.00101725			AT4G31210	AT4G31210	DNA topoisomerase, type IA, core	-1.72416	1.57e-15										AT1G30410	ABCC12	multidrug resistance-associated protein 13	-1.00306	-1.22848	0.0107722	0.0012766
AT4G34580	COW1	Sec14p-like phosphatidylinositol transfer family protein	-2.87594	0.000401155			AT1G30960	AT1G30960	GTP-binding family protein	-1.70592	2.42e-07
AT3G22120	CWLP	cell wall-plasma membrane linker protein	-2.87172	3.08e-06			AT5G42020	BIP2	Heat shock protein 70 (Hsp 70) family protein	-1.70525	0.000174589
AT1G48480	RKL1	receptor-like kinase 1	-2.8671	4.48e-09			AT4G16660	AT4G16660	heat shock protein 70 (Hsp 70) family protein	-1.70424	1.42e-07
AT2G25940	AT2G25940	alpha-vacuolar processing enzyme	-2.86702	0.028445			AT2G37690	AT2G37690	phosphoribosylaminoimidazole carboxylase, putative / AIR carboxylase	-1.70017	5.23e-18
AT3G22142	AT3G22142	Bifunctional inhibitor/lipid-transfer protein/seed storage 2S albumin superfamily protein	-2.85574	0.000778796			AT1G13030	AT1G13030	sphere organelles protein-like protein	-1.69602	3.09e-19
AT5G35740	AT5G35740	Carbohydrate-binding X8 domain superfamily protein	-2.85366	4.52e-07			AT5G28540	BIP1	heat shock protein 70 (Hsp 70) family protein	-1.69281	4.17e-06
AT3G14760	AT3G14760	transmembrane protein	-2.84951	0.03164			AT1G10270	GRP23	glutamine-rich protein 23	-1.68296	8.17e-17
AT5G13140	AT5G13140	Pollen Ole e 1 allergen and extensin family protein	-2.84324	7.36e-09			AT5G08610	PDE340	P-loop containing nucleoside triphosphate hydrolases superfamily protein	-1.68283	4.72e-18
AT3G13520	AGP12	arabinogalactan protein 12	-2.83308	5.01e-08			AT1G52450	AT1G52450	Ubiquitin carboxyl-terminal hydrolase-related protein	-1.67906	0.000556182
AT5G53250	AGP22	arabinogalactan protein 22	-2.83121	0.031694			AT1G28480	GRX480	Thioredoxin superfamily protein	-1.67275	0.0378772
AT3G10185	AT3G10185	Gibberellin-regulated family protein	-2.82487	0.0193009			AT2G31830	5PTase14	endonuclease/exonuclease/phosphatase family protein	-1.6687	5.33e-07
AT1G68238	AT1G68238	transmembrane protein	-2.82097	7.09e-06			AT1G63810	AT1G63810	nucleolar protein	-1.6588	4.89e-28
AT3G23450	AT3G23450	transmembrane protein	-2.81747	4.02e-05			AT3G07050	NSN1	GTP-binding family protein	-1.64222	2.97e-19
AT4G14750	IQD19	IQ-domain 19	-2.80947	4e-06			AT5G67470	FH6	formin homolog 6	-1.63309	5.37e-13
AT1G75030	TLP-3	thaumatin-like protein 3	-2.80836	0.000201093			AT2G27840	HDT4	histone deacetylase-related / HD-like protein	-1.62838	7.31e-06
AT3G03830	SAUR28	SAUR-like auxin-responsive protein family	-2.79662	0.00308154			AT3G15357	AT3G15357	phosphopantothenoylcysteine decarboxylase subunit	-1.62279	0.00120017
AT4G30610	BRS1	alpha/beta-Hydrolases superfamily protein	-2.79468	0.00206504			AT2G18900	AT2G18900	Transducin/WD40 repeat-like superfamily protein	-1.62016	6e-19
AT2G06850	XTH4	xyloglucan endotransglucosylase/hydrolase 4	-2.79382	7.67e-06			AT1G55040	AT1G55040	zinc finger (Ran-binding) family protein	-1.61974	6.49e-18
AT3G17840	RLK902	receptor-like kinase 902	-2.78863	5.3e-09			AT3G28620		Zinc finger, C3HC4 type (RING finger) family protein	-1.61466	0.0402942
AT4G38775	AT4G38775	hypothetical protein	-2.78795	0.0333054			AT5G63390	AT5G63390	O-fucosyltransferase family protein	-1.61248	0.0480957
AT3G27690	LHCB2.3	photosystem II light harvesting complex protein 2.3	-2.77371	4.1e-05			AT5G27120	AT5G27120	NOP56-like pre RNA processing ribonucleoprotein	-1.60831	2.1e-10
AT5G18050	SAUR22	SAUR-like auxin-responsive protein family	-2.74341	0.000605576			AT4G31160	DCAF1	DDB1-CUL4 associated factor 1	-1.60727	1.81e-12
AT5G08030	AT5G08030	PLC-like phosphodiesterases superfamily protein	-2.74165	0.0205866			AT3G55160	AT3G55160	thyroid adenoma-associated-like protein	-1.60605	2.69e-09
AT5G51750	SBT1.3	subtilase 1.3	-2.73355	1.08e-08			AT5G09420	TOC64-V	translocon at the outer membrane of chloroplasts 64-V	-1.60336	7.21e-22
AT5G07510	AT5G07510	glycine-rich protein 14	-2.72734	0.0316582			AT5G09470	DIC3	dicarboxylate carrier 3	-1.6021	1.08e-05
AT4G02330	ATPMEPCRB	Plant invertase/pectin methylesterase inhibitor superfamily	-2.72235	1.55e-07			AT1G64253	AT1G64253	DEK carboxy-terminal domain protein	-1.60107	0.0120406
AT5G45700	AT5G45700	Haloacid dehalogenase-like hydrolase (HAD) superfamily protein	-2.71948	0.00394301			AT2G33210	HSP60-2	heat shock protein 60-2	-1.59536	1.36e-17
AT1G31690	AT1G31690	Copper amine oxidase family protein	-2.71581	0.0024288			AT4G19020	CMT2	chromomethylase 2	-1.59059	6.23e-12
AT3G23530	AT3G23530	Cyclopropane-fatty-acyl-phospholipid synthase	-2.71008	1.55e-07			AT3G23990	HSP60	heat shock protein 60	-1.5872	1.1e-15
AT3G16240	DELTA-TIP	delta tonoplast integral protein	-2.6975	4.31e-05			AT2G31970	RAD50	DNA repair-recombination protein (RAD50)	-1.58568	7.74e-15
AT2G13820	XYP2	Bifunctional inhibitor/lipid-transfer protein/seed storage 2S albumin superfamily protein	-2.69133	0.00359904			AT3G07770	Hsp89.1	HEAT SHOCK PROTEIN 89.1	-1.58299	5.2e-18
AT1G26770	EXPA10	expansin A10	-2.68862	0.00108297			AT5G26860	LON1	lon protease 1	-1.58155	1.95e-41
AT4G26830	AT4G26830	O-Glycosyl hydrolases family 17 protein	-2.67953	4.76e-05			AT3G05660	RLP33	receptor like protein 33	-1.57742	3.38e-09
AT2G40610	EXPA8	expansin A8	-2.64273	0.0030304			AT5G67240	SDN3	small RNA degrading nuclease 3	-1.57733	9.22e-15
AT1G69710	AT1G69710	Regulator of chromosome condensation (RCC1) family with FYVE zinc finger domain-containing protein	-2.63289	0.000790846			AT3G11010	RLP34	receptor like protein 34	-1.5697	0.00436857
AT4G22010	sks4	SKU5 similar 4	-2.628	0.00018347			AT2G21440	AT2G21440	RNA-binding (RRM/RBD/RNP motifs) family protein	-1.56953	2.81e-28
AT4G16980	AT4G16980	arabinogalactan-protein family	-2.62002	1.95e-08			AT4G36010	AT4G36010	Pathosis-related thaumatin superfamily protein	-1.56164	0.00114242
AT1G35180	AT1G35180	TRAM, LAG1 and CLN8 (TLC) lipid-sensing domain containing protein	-2.61979	7.6e-06			AT5G36740	AT5G36670	Acyl-CoA N-acyltransferase with RING/FYVE/PHD-type zinc finger protein	-1.55833	0.0029514
AT1G09750	AT1G09750	Eukaryotic aspartyl protease family protein	-2.59886	1.32e-06			AT5G04020	AT5G04020	calmodulin binding protein	-1.55278	2.96e-13
AT4G30280	XTH18	xyloglucan endotransglucosylase/hydrolase 18	-2.59011	0.00615622			AT4G23310	CRK23	cysteine-rich RLK (RECEPTOR-like protein kinase) 23	-1.54964	0.0354555
AT5G25460	DGR2	transmembrane protein, putative (Protein of unknown function, DUF642)	-2.58766	6.04e-07			AT4G05410	YAO	Transducin/WD40 repeat-like superfamily protein	-1.54923	5.21e-13
AT1G29500	AT1G29500	SAUR-like auxin-responsive protein family	-2.58744	4e-06			AT3G12810	PIE1	SNF2 domain-containing protein / helicase domain-containing protein	-1.54482	8.85e-10
AT1G52770	AT1G52770	Phototropic-responsive NPH3 family protein	-2.57902	6.93e-07			AT1G35710	AT1G35710	kinase family with leucine-rich repeat domain-containing protein	-1.54256	0.00217993
AT4G00890	AT4G00890	proline-rich family protein	-2.55962	0.00106196			AT1G30240	AT1G30240	proline-, glutamic acid/leucine-rich protein	-1.54252	4.62e-14
AT5G55480	SVL1	SHV3-like 1	-2.55217	8.39e-11			AT4G27860	MEB1	vacuolar iron transporter (VIT) family protein	-1.53893	0.0119943
AT1G02705	AT1G02705	hypothetical protein	-2.53805	0.000104945			AT1G63250	AT1G63250	DEA(D/H)-box RNA helicase family protein	-1.53889	1.26e-15
AT1G55330	AGP21	arabinogalactan protein 21	-2.53346	0.00472471			AT4G25340	FKBP53	FK506 BINDING PROTEIN 53	-1.53605	2.71e-18
AT2G47930	AGP26	arabinogalactan protein 26	-2.53151	1.34e-06			AT1G27470	AT1G27470	transducin family protein / WD-40 repeat family protein	-1.53508	1.97e-23
AT5G62730	AT5G62730	Major facilitator superfamily protein	-2.5212	1.04e-06			AT3G59820	LETM1	LETM1-like protein	-1.53419	1.57e-23
AT1G52830	IAA6	indole-3-acetic acid 6	-2.51946	0.000348476			AT5G08600	AT5G08600	U3 ribonucleoprotein (Utp) family protein	-1.52876	5.36e-14
AT4G20940	GHR1	Leucine-rich receptor-like protein kinase family protein	-2.49615	7.96e-09			AT5G16750	TOZ	Transducin family protein / WD-40 repeat family protein	-1.52137	2.89e-18
AT3G07010	AT3G07010	Pectin lyase-like superfamily protein	-2.49537	1.13e-07			AT1G70320	UPL2	ubiquitin-protein ligase 2	-1.51946	3.02e-06
AT3G03820	SAUR29	SAUR-like auxin-responsive protein family	-2.48802	0.00021553			AT3G56990	EDA7	embryo sac development arrest 7	-1.51924	4.73e-23
AT3G06868	AT3G06868	vitellogenin-like protein	-2.48398	1.43e-12			AT1G48920	NUC-L1	nucleolin like 1	-1.51414	1.16e-21
AT3G10310	AT3G10310	P-loop nucleoside triphosphate hydrolases superfamily protein with CH (Calponin Homology) domain-containing protein	-2.47598	3.87e-05			AT5G28400	AT5G28400	embryo defective protein	-1.51073	3.06e-06
AT1G19320	AT1G19320	Pathosis-related thaumatin superfamily protein	-2.47241	0.00035331			AT3G01160	AT3G01160	pre-rRNA-processing ESF1-like protein	-1.50839	7.57e-20
AT2G47750	GH3.9	putative indole-3-acetic acid-amido synthetase GH3.9	-2.45323	1.46e-06			AT1G14640	AT1G14640	SWAP (Suppressor-of-White-APricot)/surp domain-containing protein	-1.50657	1.31e-07
AT2G45470	FLA8	FASCICLIN-like arabinogalactan protein 8	-2.44679	4.57e-08			AT1G48570	AT1G48570	zinc finger (Ran-binding) family protein	-1.50556	1.41e-12
AT5G65010	ASN2	asparagine synthetase 2	-2.4427	1.42e-08			AT3G10110	MEE67	Mitochondrial import inner membrane translocase subunit Tim17/Tim22/Tim23 family protein	-1.50509	0.00144425
AT3G12610	DRT100	Leucine-rich repeat (LRR) family protein	-2.44148	4.8e-06			AT1G16830	AT1G16830	Pentatricopeptide repeat (PPR) superfamily protein	-1.50368	1.85e-09
AT5G03350	AT5G03350	Legume lectin family protein	-2.43986	0.0152552			AT5G04560	DME	HhH-GPD base excision DNA repair family protein	-1.50246	3.69e-08
AT1G29510	SAUR68	SAUR-like auxin-responsive protein family	-2.43241	0.000264593			AT5G61790	CNX1	calnexin 1	-1.4988	2.37e-05
AT2G42860	AT2G42860	hypothetical protein	-2.43128	0.00986348			AT5G58160	AT5G58160	actin binding protein	-1.49818	1.69e-07
AT1G16220	AT1G16220	Protein phosphatase 2C family protein	-2.40742	0.000155045			AT3G12340	AT3G12340	FKBP-like peptidyl-prolyl cis-trans isomerase family protein	-1.49728	7.43e-17
AT2G34430	LHB1B1	light-harvesting chlorophyll-protein complex II subunit B1	-2.39342	0.00572665			AT2G26790	AT2G26790	Pentatricopeptide repeat (PPR) superfamily protein	-1.48928	2.12e-13
AT4G23820	AT4G23820	Pectin lyase-like superfamily protein	-2.39048	2.59e-09			AT3G52170	AT3G52170	DNA binding protein	-1.48895	6.65e-08
AT3G42800	AT3G42800	AF-like protein	-2.38679	0.000222472			AT3G55510	RBL	Noc2p family	-1.4819	4.62e-16
AT4G34760	AT4G34760	SAUR-like auxin-responsive protein family	-2.38587	1.28e-05			AT1G29320	AT1G29320	Transducin/WD40 repeat-like superfamily protein	-1.4813	2.88e-13
AT1G27120	AT1G27120	Galactosyltransferase family protein	-2.37999	9.19e-12			AT5G44800	CHR4	chromatin remodeling 4	-1.48125	2.26e-06
AT5G02540	AT5G02540	NAD(P)-binding Rossmann-fold superfamily protein	-2.37622	1.48e-06			AT1G05910	AT1G05910	cell division cycle protein 48-related / CDC48-like protein	-1.47272	2.89e-21
AT3G21330	AT3G21330	basic helix-loop-helix (bHLH) DNA-binding superfamily protein	-2.36981	0.00218423			AT5G54910	AT5G54910	DEA(D/H)-box RNA helicase family protein	-1.46973	2.18e-17
AT1G53700	WAG1	WAG 1	-2.365	1.85e-06			AT1G10490	AT1G10490	GNAT acetyltransferase (DUF699)	-1.4662	8.67e-16
AT3G03850	SAUR26	SAUR-like auxin-responsive protein family	-2.36372	9.81e-05			AT3G17830	AT3G17830	Molecular chaperone Hsp40/DnaJ family protein	-1.4649	3.28e-05
AT5G38865	AT5G38865	hypothetical protein	-2.357	1.22e-05			AT1G29940	NRPA2	nuclear RNA polymerase A2	-1.46488	7.53e-19
AT1G60590	AT1G60590	Pectin lyase-like superfamily protein	-2.34318	0.0440912			AT4G15233	ABCG42	ABC-2 and Plant PDR ABC-type transporter family protein	-1.46456	0.00693296
AT4G07940	AT4G07940	pre-mRNA-splicing factor CWC22-like protein, putative (DUF3245)	-2.34023	0.0495026			AT2G45000	EMB2766	structural constituent of nuclear pore	-1.46404	8.19e-07
AT3G14210	ESM1	GDSL-like lipase/acylhydrolase superfamily protein	-2.31755	9.46e-12			AT5G19300	AT5G19300	methyltransferase C9orf114 protein	-1.46208	8.44e-12
AT3G03700	AT3G03700	Plasma-membrane choline transporter family protein	-2.31051	0.0192679			AT5G06550	AT5G06550	transferring glycosyl group transferase	-1.4592	2.49e-06
AT4G15700	AT4G15700	Thioredoxin superfamily protein	-2.29645	0.0005979			AT4G36080	AT4G36080	phosphotransferases/inositol or phosphatidylinositol kinase	-1.45849	7.98e-07
AT2G05790	AT2G05790	O-Glycosyl hydrolases family 17 protein	-2.29558	2.12e-10			AT1G31660	AT1G31660	bystin-like protein	-1.45687	2.29e-16
AT3G44960	AT3G44960	shugoshin	-2.28468	0.0364399			AT4G23140	CRK6	cysteine-rich RLK (RECEPTOR-like protein kinase) 6	-1.45	0.000306658
AT1G15580	IAA5	indole-3-acetic acid inducible 5	-2.27455	0.000435344			AT5G49190	SUS2	sucrose synthase 2	-1.44825	0.00875193
AT1G65330	PHE1	MADS-box transcription factor family protein	-2.27364	0.00188421			AT5G23480	AT5G23480	SWIB/MDM2, Plus-3 and GYF domain-containing protein	-1.44766	2.01e-05
AT2G18010	AT2G18010	SAUR-like auxin-responsive protein family	-2.27245	0.00123365			AT1G71530	AT1G71530	Protein kinase superfamily protein	-1.44639	6.63e-09
AT4G24275	AT4G24275	hypothetical protein	-2.26439	0.0253948			AT5G16930	AT5G16930	AAA-type ATPase family protein	-1.43942	5.4e-10
AT3G10720	AT3G10720	Plant invertase/pectin methylesterase inhibitor superfamily	-2.26133	1.7e-07			AT5G45140	NRPC2	nuclear RNA polymerase C2	-1.43813	1.01e-31
AT5G26000	TGG1	thioglucoside glucohydrolase 1	-2.25925	6.62e-05			AT2G47990	SWA1	transducin family protein / WD-40 repeat family protein	-1.43806	1.15e-09
AT4G39010	AT4G39010	glycosyl hydrolase 9B18	-2.24886	0.0469888			AT5G07740	AT5G07740	actin binding protein	-1.43675	1.81e-05
AT1G26210	SOFL1	SOB five-like 1	-2.23822	5.79e-06			AT1G64790	ILA	ILITYHIA	-1.43402	1.57e-09
AT3G06140	LUL4	RING/U-box superfamily protein	-2.23811	2.58e-07			AT3G16810	PUM24	pumilio 24	-1.4307	6.25e-15
AT3G24780	AT3G24780	Uncharacterized conserved protein UCP015417, vWA	-2.23659	0.00444733			AT4G00930	CIP4.1	COP1-interacting protein 4.1	-1.43028	1.16e-21
AT5G51560	AT5G51560	Leucine-rich repeat protein kinase family protein	-2.23441	1.92e-08			AT2G04030	CR88	Chaperone protein htpG family protein	-1.43008	1.1e-12
AT1G74670	GASA6	Gibberellin-regulated family protein	-2.23362	0.0135882			AT3G24320	MSH1	MUTL protein homolog 1	-1.42982	5.71e-10
AT4G34260	FUC95A	1,2-alpha-L-fucosidase	-2.22946	2.46e-08			AT1G33390	FAS4	RNA helicase family protein	-1.42689	2.31e-16
AT5G45770	RLP55	receptor like protein 55	-2.22756	1.29e-05			AT3G47110	AT3G47110	Leucine-rich repeat protein kinase family protein	-1.42176	0.00104398
AT3G01500	CA1	carbonic anhydrase 1	-2.22104	2.51e-06			AT3G20010	AT3G20010	SNF2 domain-containing protein / helicase domain-containing protein / zinc finger protein-like protein	-1.42064	9.43e-13
AT2G44740	AT2G44740	cyclin p41	-2.21396	1.86e-05			AT5G41790	CIP1	COP1-interactive protein 1	-1.42039	6.99e-10
AT4G18760	RLP51	receptor like protein 51	-2.20969	3.15e-09			AT3G59670	AT3G59670	elongation factor	-1.41946	1.68e-07
AT3G18070	BGLU43	beta glucosidase 43	-2.19873	1.5e-05			AT1G03530	NAF1	nuclear assembly factor 1	-1.41922	3.17e-15
AT4G21270	ATK1	kinesin 1	-2.19756	0.000514704			AT4G04670	AT4G04670	Met-10+ like family protein / kelch repeat-containing protein	-1.41638	2.1e-25
AT4G37450	AGP18	arabinogalactan protein 18	-2.19677	0.000217558			AT5G04895	ABO6	DEA(D/H)-box RNA helicase family protein	-1.41254	3.15e-16
AT3G06770	AT3G06770	Pectin lyase-like superfamily protein	-2.18522	6.69e-06			AT1G03540	AT1G03540	Pentatricopeptide repeat (PPR-like) superfamily protein	-1.41018	7.6e-06
AT2G28580	AT2G28580	transmembrane protein, putative (DUF247)	-2.17904	0.00839914			AT1G18320	AT1G18320	hypothetical protein	-1.40895	0.012753
AT4G04745	AT4G04745	hypothetical protein	-2.17558	0.00227953			AT3G24929	AT3G24929	hypothetical protein	-1.40854	0.00200373
AT5G25980	TGG2	glucoside glucohydrolase 2	-2.17507	0.000524545			AT2G43650	EMB2777	Sas10/U3 ribonucleoprotein (Utp) family protein	-1.40041	1.37e-26
AT1G11000	MLO4	Seven transmembrane MLO family protein	-2.17068	1.74e-06			AT5G40450	AT5G40450	A-kinase anchor-like protein	-1.39958	0.00700641
AT1G54820	AT1G54820	Protein kinase superfamily protein	-2.16738	1.05e-13			AT4G15180	SDG2	SET domain protein 2	-1.39882	8.36e-08
AT5G15230	GASA4	GAST1 protein homolog 4	-2.16633	0.000322035			AT1G13040	AT1G13040	Pentatricopeptide repeat (PPR-like) superfamily protein	-1.39785	1.17e-07
AT3G07540	AT3G07540	Actin-binding FH2 (formin homology 2) family protein	-2.16616	4.97e-05			AT3G47910	AT3G47910	Ubiquitin carboxyl-terminal hydrolase-related protein	-1.39625	3.35e-13
AT3G08030	AT3G08030	DNA-directed RNA polymerase subunit beta (Protein of unknown function, DUF642)	-2.16428	2.48e-11			AT1G53645	AT1G53645	hydroxyproline-rich glycoprotein family protein	-1.39551	7.63e-20
AT1G61760	AT1G61760	Late embryosis abundant (LEA) hydroxyproline-rich glycoprotein family	-2.1569	0.0240594			AT1G27880	AT1G27880	DEAD/DEAH box RNA helicase family protein	-1.39507	0.0258156
AT4G13340	LRX3	Leucine-rich repeat (LRR) family protein	-2.14875	5.04e-05			AT5G49110	AT5G49110	fanconi anemia group I-like protein	-1.39394	1.07e-05
AT5G12940	AT5G12940	Leucine-rich repeat (LRR) family protein	-2.14556	0.000529638			AT4G29520	AT4G29520	nucleophosmin	-1.39128	0.002465
AT1G64670	BDG1	alpha/beta-Hydrolases superfamily protein	-2.14388	1.51e-10			AT4G08850	AT4G08850	Leucine-rich repeat receptor-like protein kinase family protein	-1.39039	0.00035608
AT4G14140	AT4G14140	DNA methyltransferase 2	-2.14203	0.00286276			AT1G16800	AT1G16800	P-loop containing nucleoside triphosphate hydrolases superfamily protein	-1.38598	3.13e-11
AT3G56370	AT3G56370	Leucine-rich repeat protein kinase family protein	-2.14172	1.29e-09			AT3G51870	AT3G51870	Mitochondrial substrate carrier family protein	-1.38535	1.5e-05
AT1G79480	AT1G79480	Carbohydrate-binding X8 domain superfamily protein	-2.13745	0.0276155			AT2G34260	WDR55	transducin family protein / WD-40 repeat family protein	-1.38424	1.1e-06
AT4G18670	AT4G18670	Leucine-rich repeat (LRR) family protein	-2.13657	3.8e-06			AT1G05035	AT1G05035	hypothetical protein	-1.38342	0.0354926
AT4G16983	AT4G16983	hypothetical protein	-2.13283	0.0196641			AT5G41070	DRB5	dsRNA-binding protein 5	-1.38166	0.00548585
AT5G08480	AT5G08480	VQ motif-containing protein	-2.1155	0.0481232			AT3G24495	MSH7	MUTS homolog 7	-1.38139	0.000284765
AT3G05890	RCI2B	Low temperature and salt responsive protein family	-2.10886	0.00353174			AT2G39240	AT2G39240	RNA polymerase I specific transcription initiation factor RRN3 protein	-1.37925	4.38e-05
AT1G54385	AT1G54385	ARM repeat superfamily protein	-2.10791	0.0210255			AT3G14460	AT3G14460	LRR and NB-ARC domains-containing disease resistance protein	-1.37831	0.000524315
AT2G39560	AT2G39560	Putative membrane lipoprotein	-2.10039	0.00939175			AT2G32240	AT2G32240	early endosome antigen	-1.37769	0.000218442
AT5G11540	GulLO3	D-arabinono-1,4-lactone oxidase family protein	-2.09594	0.0212232			AT3G61760	DL1B	DYNAMIN-like 1B	-1.37732	0.000270882
AT4G16140	AT4G16140	proline-rich family protein	-2.08377	0.00196154			AT1G35530	FANCM	DEAD/DEAH box RNA helicase family protein	-1.37635	0.0185037
AT1G78950	BAS	Terpenoid cyclases family protein	-2.08188	0.00221333			AT1G05950	AT1G05950	hypothetical protein	-1.37596	0.000163067
AT3G16370	AT3G16370	GDSL-like Lipase/Acylhydrolase superfamily protein	-2.08178	2.55e-09			AT4G30230	AT4G30230	hypothetical protein	-1.37525	0.0188634
AT1G15570	AT1G15570	CYCLIN A23	-2.08097	0.00302374			AT2G40700	AT2G40700	P-loop containing nucleoside triphosphate hydrolases superfamily protein	-1.37018	1.7e-11
AT5G55730	FLA1	FASCICLIN-like arabinogalactan 1	-2.07745	5.85e-05			AT3G56410	AT3G56410	hypothetical protein	-1.36651	1.72e-07
AT4G14380	AT4G14380	cotton fiber protein	-2.07499	0.00111025			AT1G04980	PDIL2-2	PDI-like 2-2	-1.36361	0.0260316
AT3G45970	EXLA1	expansin-like A1	-2.07227	0.000121842			AT1G03830	AT1G03830	guanylate-binding family protein	-1.36348	5.52e-14
AT1G23965	AT1G23965	transcription factor	-2.06888	0.0223214			AT3G05650	RLP32	receptor like protein 32	-1.36286	9.04e-07
AT3G46490	AT3G46490	2-oxoglutarate (2OG) and Fe(II)-dependent oxygenase superfamily protein	-2.06708	0.0193747			AT4G13570	HTA4	histone H2A 4	-1.36262	4.76e-06
AT5G54190	PORA	protochlorophyllide oxidoreductase A	-2.06704	0.03219			AT1G64320	AT1G64320	myosin heavy chain-like protein	-1.35994	0.00615556
AT5G02890	AT5G02890	HXXXD-type acyl-transferase family protein	-2.06434	5.93e-05			AT3G19440	AT3G19440	Pseudouridine synthase family protein	-1.35887	8.18e-09
AT1G63300	AT1G63300	Myosin heavy chain-related protein	-2.06269	0.00072896			AT3G57460	AT3G57460	catalytic/ metal ion binding / metalloendopeptidase/ zinc ion binding protein	-1.35823	0.00175614
AT5G62670	HA11	H	-2.0615	4.14e-08			AT1G61640	AT1G61640	Protein kinase superfamily protein	-1.3582	2.6e-15
AT5G63140	PAP29	purple acid phosphatase 29	-2.05502	3.25e-05			AT5G01730	SCAR4	SCAR family protein 4	-1.3582	7.46e-06
AT5G63180	AT5G63180	Pectin lyase-like superfamily protein	-2.05399	2.04e-08			AT3G08970	ATERDJ3A	DNAJ heat shock N-terminal domain-containing protein	-1.35672	0.00700641
AT4G10420	AT4G10420	FBD / Leucine Rich Repeat domains containing protein	-2.05251	0.0340465			AT3G27550	AT3G27550	RNA-binding CRS1 / YhbY (CRM) domain protein	-1.35521	2.16e-11
AT2G34620	AT2G34620	Mitochondrial transcription termination factor family protein	-2.0505	2.67e-05			AT1G56110	NOP56	NOP56-like pre RNA processing ribonucleoprotein	-1.35024	1.09e-08
AT1G07485	AT1G07485	hypothetical protein	-2.04475	0.0347581			AT2G13370	CHR5	chromatin remodeling 5	-1.3489	5.52e-08
AT2G04780	FLA7	FASCICLIN-like arabinoogalactan 7	-2.04461	7.06e-06			AT5G11240	AT5G11240	transducin family protein / WD-40 repeat family protein	-1.34764	2.16e-14
AT2G31730	AT2G31730	basic helix-loop-helix (bHLH) DNA-binding superfamily protein	-2.03815	0.00370041			AT5G27060	RLP53	receptor like protein 53	-1.34681	0.0162891
AT5G60020	LAC17	laccase 17	-2.03719	0.00164656			AT1G77300	EFS	histone-lysine N-methyltransferase	-1.34369	1.95e-08
AT4G38770	PRP4	proline-rich protein 4	-2.03718	4.99e-06			AT3G13850	LBD22	hypothetical protein	-1.33768	0.0305006
AT1G06660	AT1G06660	aspartyl/glutamyl-tRNA(Asn/Gln) amidotransferase subunit	-2.0342	0.0491006			AT4G21880	AT4G21880	Pentatricopeptide repeat (PPR) superfamily protein	-1.33664	4.48e-08
AT1G19940	GH9B5	glycosyl hydrolase 9B5	-2.03407	0.000865704			AT4G25990	CIL	CCT motif family protein	-1.33638	0.00682067
AT1G76310	AT1G76310	CYCLIN B24	-2.02285	0.00110706			AT1G63820	AT1G63820	CCT motif family protein	-1.33135	0.00952107
AT4G15690	AT4G15690	Thioredoxin superfamily protein	-2.02228	0.0203409			AT1G08840	emb2411	DNA replication helicase	-1.33119	1.58e-06
AT2G21140	PRP2	proline-rich protein 2	-2.01896	0.0464038			AT3G12270	PRMT3	protein arginine methyltransferase 3	-1.33059	7.73e-09
AT5G20710	AT5G20710	beta-galactosidase 7	-2.01776	0.024611			AT1G76810	AT1G76810	eukaryotic translation initiation factor 2 (eIF-2) family protein	-1.32779	1.86e-13
AT2G32690	GRP23	glycine-rich protein 23	-2.01711	2.04e-08			AT1G71400	RLP12	receptor like protein 12	-1.32474	3.39e-05
AT5G28345	AT5G28345	hypothetical protein	-2.01424	0.00339124			AT1G78930	AT1G78930	Mitochondrial transcription termination factor family protein	-1.32451	1.9e-09
AT4G37540	LBD39	LOB domain-containing protein 39	-2.01309	0.000147316			AT1G05087	AT1G05087	dentin sialophosphoprotein	-1.31783	6.1e-08
AT3G51230	AT3G51230	chalcone-flavanone isomerase family protein	-2.01046	0.0306164			AT5G24740	AT5G24740	vacuolar protein sorting-associated protein, putative (DUF1162)	-1.31744	2.1e-05
AT5G54270	LHCB3	light-harvesting chlorophyll B-binding protein 3	-2.00925	1.04e-10			AT5G26180	AT5G26180	S-adenosyl-L-methionine-dependent methyltransferases superfamily protein	-1.31383	3.21e-13
AT2G14890	AGP9	arabinogalactan protein 9	-2.00132	6.92e-07			AT1G03080	NET1D	kinase interacting (KIP1-like) family protein	-1.31241	5.21e-12
AT3G61820	AT3G61820	Eukaryotic aspartyl protease family protein	-1.99946	3.71e-20			AT3G58660	AT3G58660	Ribosomal protein L1p/L10e family	-1.31189	1.14e-12
AT1G20570	AT1G20570	Spc97 / Spc98 family of spindle pole body (SBP) component	-1.99788	0.0386974			AT1G03060	SPI	BEACH-DOMAIN HOMOLOG A1	-1.31177	0.000452813
AT5G60490	FLA12	FASCICLIN-like arabinogalactan-protein 12	-1.9944	0.000100132			AT4G37400	CYP81F3	cytochrome P450, family 81, subfamily F, polypeptide 3	-1.31137	0.00224198
AT1G17030	AT1G17030	hypothetical protein	-1.99431	0.0134708			AT4G12750	AT4G12750	Homeodomain-like transcriptional regulator	-1.31091	9.65e-29
AT5G39471	AT5G39471	Cysteine/Histidine-rich C1 domain family protein	-1.98991	0.0126602			AT4G18600	WAVE5	SCAR family protein	-1.30966	8.29e-05
AT2G46630	AT2G46630	serine/arginine repetitive matrix protein	-1.98921	6.81e-06			AT4G36580	AT4G36580	AAA-type ATPase family protein	-1.30957	1.82e-10
AT1G26540	AT1G26540	At domain-containing protein	-1.98393	0.00791312			AT3G05060	AT3G05060	NOP56-like pre RNA processing ribonucleoprotein	-1.30459	2.56e-11
AT5G14330	AT5G14330	transmembrane protein	-1.98089	0.00116983			AT1G33600	AT1G33600	Leucine-rich repeat (LRR) family protein	-1.30324	1.06e-06
AT4G29360	AT4G29360	O-Glycosyl hydrolases family 17 protein	-1.97296	6.99e-07			AT5G23110	AT5G23110	Zinc finger, C3HC4 type (RING finger) family protein	-1.30202	0.000168477
AT2G36120	DOT1	Glycine-rich protein family	-1.96905	2.32e-05			AT3G23830	GRP4	glycine-rich RNA-binding protein 4	-1.30148	0.00226466
AT5G10430	AGP4	arabinogalactan protein 4	-1.96621	0.00179535			AT2G16485	NERD	GW repeat- and PHD finger-containing protein NERD	-1.30125	1.16e-07
AT4G12970	STOMAGEN	stomagen	-1.94085	0.000267849			AT2G20710	AT2G20710	Tetratricopeptide repeat (TPR)-like superfamily protein	-1.2995	1.43e-07
AT4G30410	AT4G30410	sequence-specific DNA binding transcription factor	-1.93685	4.26e-05			AT1G68990	MGP3	male gametophyte defective 3	-1.29834	3.27e-19
AT4G12420	SKU5	Cupredoxin superfamily protein	-1.93453	5.05e-07			AT5G37530	AT5G37530	NAD(P)-binding Rossmann-fold superfamily protein	-1.29779	7.2e-08
AT2G40400	AT2G40400	DUF399 family protein, putative (DUF399 and DUF3411)	-1.93275	3.92e-05			AT5G62370	AT5G62370	Tetratricopeptide repeat (TPR)-like superfamily protein	-1.29768	1.11e-07
AT5G12860	DiT1	dicarboxylate transporter 1	-1.93244	2.76e-07			AT2G33435	AT2G33435	RNA-binding (RRM/RBD/RNP motifs) family protein	-1.29747	1.31e-10
AT5G18020	SAUR20	hypothetical protein	-1.93071	7.53e-05			AT1G79890	AT1G79890	RAD3-like DNA-binding helicase protein	-1.29719	0.00556299
AT3G57240	BG3	beta-1,3-glucanase 3	-1.93036	0.00220192			AT5G44780	MORF4	high molecular weight subunit-like glutenin	-1.29627	3.63e-08
AT2G34150	AT2G34150	SCAR family protein	-1.92695	2.24e-09			AT4G39950	CYP79B2	cytochrome P450, family 79, subfamily B, polypeptide 2	-1.29452	0.0252788
AT5G47440	AT5G47440	auxin canalization protein (DUF828)	-1.92171	0.00162496			AT4G31810	AT4G31810	ATP-dependent caseinolytic (Clp) protease/crotonase family protein	-1.29414	2.2e-07
AT1G52910	AT1G52910	fiber (DUF1218)	-1.92152	0.00862263			AT2G28290	SYD	P-loop containing nucleoside triphosphate hydrolases superfamily protein	-1.29267	0.000113553
AT5G12050	AT5G12050	rho GTPase-activating protein	-1.9192	4.53e-05			AT5G38840	AT5G38840	SMAD/FHA domain-containing protein	-1.29128	9.52e-12
AT5G48690	AT5G48690	ubiquitin-associated (UBA)/TS-N domain protein	-1.91868	0.0287804			AT5G48240	AT5G48240	Rrp15p protein	-1.29053	3.7e-09
AT2G30432	TCL1	Homeodomain-like superfamily protein	-1.91849	0.000881332			AT1G24460	TNO1	TGN-related, localized SYP41 interacting protein	-1.28719	1.26e-09
AT4G35350	XCP1	xylem cysteine peptidase 1	-1.9168	0.0106656			AT5G18820	Cpn60alpha2	TCP-1/cpn60 chaperonin family protein	-1.28581	4.51e-14
AT2G14900	AT2G14900	Gibberellin-regulated family protein	-1.91639	0.0163856			AT3G26540	AT3G26540	Tetratricopeptide repeat (TPR)-like superfamily protein	-1.28458	1.59e-07
AT2G01021	AT2G01021	hypothetical protein	-1.91493	0.0276262			AT1G78650	POLD3	DNA-directed DNA polymerase	-1.28215	4e-11
AT3G22790	NET1A	Kinase interacting (KIP1-like) family protein	-1.91401	8.73e-06			AT2G47800	ABCC4	multidrug resistance-associated protein 4	-1.28153	0.00108614
AT3G25900	HMT-1	Homocysteine S-methyltransferase family protein	-1.90457	0.00411966			AT3G05130	AT3G05130	paramyosin-like protein	-1.28071	5.73e-08
AT4G37240	AT4G37240	HTH-type transcriptional regulator	-1.90377	0.000512888			AT3G52140	NOXY38	tetratricopeptide repeat (TPR)-containing protein	-1.27709	8.58e-11
AT5G18660	PCB2	NAD(P)-binding Rossmann-fold superfamily protein	-1.89947	1.96e-09			AT3G59140	ABCC10	multidrug resistance-associated protein 14	-1.27667	3.04e-08
AT5G54380	THE1	protein kinase family protein	-1.89539	2.14e-08			AT1G62720	NG1	Pentatricopeptide repeat (PPR-like) superfamily protein	-1.27653	1.05e-05
AT1G67040	TRM22	DnaA initiator-associating protein	-1.89014	0.000772047			AT3G22660	AT3G22660	rRNA processing protein-like protein	-1.27558	3.33e-10
AT5G03390	AT5G03390	hypothetical protein	-1.88826	1.59e-05			AT1G06620	AT1G06620	2-oxoglutarate (2OG) and Fe(II)-dependent oxygenase superfamily protein	-1.27533	0.0480957
AT5G46690	bHLH071	beta HLH protein 71	-1.88818	1.81e-07			AT3G11080	RLP35	receptor like protein 35	-1.27497	0.00617585
AT1G41830	SKS6	SKU5-similar 6	-1.88799	2.63e-06			AT1G28420	HB-1	homeobox-1	-1.27381	4.36e-11
AT5G06250	DPA4	AP2/B3-like transcriptional factor family protein	-1.88537	0.00660375			AT3G01580	AT3G01580	Tetratricopeptide repeat (TPR)-like superfamily protein	-1.27103	0.000778624
AT5G20740	AT5G20740	Plant invertase/pectin methylesterase inhibitor superfamily protein	-1.88346	0.0173148			AT1G05730	AT1G05730	FAM136A-like protein (DUF842)	-1.26984	0.0251528
AT5G19730	AT5G19730	Pectin lyase-like superfamily protein	-1.8824	0.00642239			AT5G61020	ECT3	evolutionarily conserved C-terminal region 3	-1.26939	8.1e-14
AT1G29920	CAB2	chlorophyll A/B-binding protein 2	-1.87784	3.01e-07			AT3G20475	MSH5	MUTS-homologue 5	-1.26866	0.0152027
AT1G20720	AT1G20720	RAD3-like DNA-binding helicase protein	-1.86922	0.00717268			AT4G14970	AT4G14970	fanconi anemia group D2 protein	-1.26794	0.0273362
AT2G30766	AT2G30766	hypothetical protein	-1.86844	0.0187541			AT4G31570	AT4G31570	nucleoporin	-1.26761	1.34e-06
AT5G15580	LNG1	longifolia1	-1.86757	5.99e-05			AT1G55900	TIM50	Haloacid dehalogenase-like hydrolase (HAD) superfamily protein	-1.2668	4.97e-15
AT3G51740	IMK2	inflorescence meristem receptor-like kinase 2	-1.86678	1.19e-09			AT4G22970	ESP	separase	-1.26445	2.47e-05
AT4G01460	AT4G01460	basic helix-loop-helix (bHLH) DNA-binding superfamily protein	-1.86117	0.000185865			AT2G05120	AT2G05120	Nucleoporin, Nup133/Nup155-like protein	-1.26402	6.79e-17
AT2G17780	MCA2	PLAC8 family protein	-1.86073	2.24e-06			AT2G03150	emb1579	ATP/GTP-binding protein family	-1.26389	2.62e-10
AT3G63200	PLP9	PATATIN-like protein 9	-1.86027	0.000449698			AT4G21410	CRK29	cysteine-rich RLK (RECEPTOR-like protein kinase) 29	-1.26301	0.00109316
AT1G04220	KCS2	3-ketoacyl-CoA synthase 2	-1.85964	0.0154297			AT4G24680	MOS1	modifier of snc1	-1.25477	1.23e-07
AT1G32780	AT1G32780	GroES-like zinc-binding dehydrogenase family protein	-1.85791	0.0466859			AT2G28240	AT2G28240	ATP-dependent helicase family protein	-1.25452	1.64e-05
AT2G33330	PDLP3	plasmodesmata-located protein 3	-1.85723	2.26e-05			AT1G29630	AT1G29630	5'-3' exonuclease family protein	-1.25429	0.00043219
AT2G44400	AT2G44400	Cysteine/Histidine-rich C1 domain family protein	-1.85708	0.0101448			AT2G41670	AT2G41670	P-loop containing nucleoside triphosphate hydrolases superfamily protein	-1.25418	0.000363264
AT1G78860	AT1G78860	D-mannose binding lectin protein with Apple-like carbohydrate-binding domain-containing protein	-1.85455	0.00993779			AT2G41700	ABCA1	ATP-binding cassette A1	-1.25165	0.000194266
AT1G10380	AT1G10380	Putative membrane lipoprotein	-1.85273	1.46e-08			AT2G24050	eIFiso4G2	MIF4G domain-containing protein / MA3 domain-containing protein	-1.2509	1.43e-09
AT5G66920	sks17	SKU5 similar 17	-1.846	0.000101462			AT4G12470	AZI1	azelaic acid induced 1	-1.24791	0.0435855
AT5G60130	AT5G60130	AP2/B3-like transcriptional factor family protein	-1.84517	0.0276589			AT3G10650	NUP1	nuclear pore complex protein	-1.24629	1.52e-05
AT1G34065	SAMC2	S-adenosylmethionine carrier 2	-1.83877	1.82e-05			AT3G24870	AT3G24870	Helicase/SANT-associated, DNA binding protein	-1.24449	5.18e-05
AT5G10260	RABH1e	RAB GTPase homolog H1E	-1.83867	1.5e-06			AT5G46470	RPS6	disease resistance protein (TIR-NBS-LRR class) family	-1.24431	1.42e-05
AT5G43990	SUVR2	SET-domain containing protein lysine methyltransferase family protein	-1.83791	0.00024984			AT5G06350	AT5G06350	ARM repeat superfamily protein	-1.2443	6.07e-17
AT3G19050	POK2	phragmoplast orienting kinesin 2	-1.83562	0.0202319			AT2G47410	AT2G47410	WD40 domain-containing protein	-1.24294	6.97e-11
AT2G28950	EXPA6	expansin A6	-1.8345	8.37e-09			AT2G24990	AT2G24990	Serine/threonine-protein kinase Rio1	-1.24023	1.56e-14
AT5G08000	E13L3	glucan endo-1,3-beta-glucosidase-like protein 3	-1.83368	0.000195961			AT4G26800	AT4G26800	Pentatricopeptide repeat (PPR) superfamily protein	-1.23888	1.31e-05
AT1G11160	AT1G11160	Transducin/WD40 repeat-like superfamily protein	-1.82859	0.00581194			AT2G43900	5PTase12	Endonuclease/exonuclease/phosphatase family protein	-1.23782	4.86e-10
AT4G14770	TCX2	TESMIN/TSO1-like CXC 2	-1.8285	0.00164752			AT3G57490	AT3G57490	Ribosomal protein S5 family protein	-1.23719	2.02e-05
AT3G50240	KICP-02	ATP binding microtubule motor family protein	-1.82426	0.000136383			AT2G01750	MAP70-3	microtubule-associated proteins 70-3	-1.23662	2.33e-14
AT1G56720	AT1G56720	Protein kinase superfamily protein	-1.82423	6.74e-05			AT1G17690	NOF1	U3 small nucleolar RNA-associated protein	-1.23603	6.41e-21
AT4G08160	AT4G08160	glycosyl hydrolase family 10 protein / carbohydrate-binding domain-containing protein	-1.82035	0.00461524			AT3G02760	AT3G02760	Class II aaRS and biotin synthetases superfamily protein	-1.23433	7.83e-19
AT5G49170	AT5G49170	hypothetical protein	-1.82017	0.00432072			AT3G28030	UVH3	5'-3' exonuclease family protein	-1.23385	3.23e-12
AT2G24170	AT2G24170	Endomembrane protein 70 protein family	-1.82008	2.82e-10			AT2G28450	AT2G28450	zinc finger (CCCH-type) family protein	-1.23239	3.19e-15
AT2G48030	AT2G48030	DNAse I-like superfamily protein	-1.81931	2.75e-06			AT1G55860	UPL1	LOW protein: E3 ubiquitin ligase-like protein	-1.23143	0.000122126
AT5G46730	AT5G46730	glycine-rich protein	-1.81784	4.49e-06			AT1G04900	AT1G04900	NADH dehydrogenase ubiquinone complex I, assembly factor-like protein (DUF185)	-1.23136	5.19e-09
AT1G13650	AT1G13650	hypothetical protein	-1.81566	0.00137678			AT3G13150	AT3G13150	Tetratricopeptide repeat (TPR)-like superfamily protein	-1.23101	9e-10
AT5G66330	AT5G66330	Leucine-rich repeat (LRR) family protein	-1.81342	2.84e-09			AT1G31230	AK-HSDH I	aspartate kinase-homoserine dehydrogenase i	-1.2298	1.39e-15
AT1G62520	AT1G62520	sulfated surface-like glycoprotein	-1.81192	0.00188697			AT3G55010	PUR5	phosphoribosylformylglycinamidine cyclo-ligase, chloroplast / phosphoribosyl-aminoimidazole synthetase / AIR synthase (PUR5)	-1.22904	1.02e-10
AT4G12730	FLA2	FASCICLIN-like arabinogalactan 2	-1.80435	0.0136721			AT1G56130	AT1G56130	Leucine-rich repeat transmembrane protein kinase	-1.22781	1.32e-06
AT2G21880	RAB7A	RAB GTPase homolog 7A	-1.80313	0.000615865			AT3G06260	GATL4	galacturonosyltransferase-like 4	-1.22649	0.0405044
AT4G37800	XTH7	xyloglucan endotransglucosylase/hydrolase 7	-1.80189	9.97e-06			AT2G34640	PTAC12	plastid transcriptionally active 12	-1.22638	1.43e-10
AT1G10020	AT1G10020	formin-like protein (DUF1005)	-1.80167	2.8e-08			AT2G17210	AT2G17210	Tetratricopeptide repeat (TPR)-like superfamily protein	-1.22636	0.000455184
AT5G04840	AT5G04840	bZIP protein	-1.80108	0.000236035			AT1G23280	AT1G23280	MAK16 protein-like protein	-1.22615	4.25e-10
AT5G67460	AT5G67460	O-Glycosyl hydrolases family 17 protein	-1.80045	0.00848621			AT5G64980	AT5G64980	transcription factor	-1.22534	0.00464562
AT1G01900	SBTI1.1	subtilase family protein	-1.79976	0.00938871			AT1G10320	AT1G10320	Zinc finger C-x8-C-x5-C-x3-H type family protein	-1.22463	1.06e-09
AT2G32590	EMB2795	condensin complex subunit	-1.79908	0.00352736			AT4G14760	NET1B	kinase interacting (KIP1-like) family protein	-1.22196	2.47e-07
AT3G51470	AT3G51470	Protein phosphatase 2C family protein	-1.799	0.0006522			AT5G57990	UBP23	ubiquitin-specific protease 23	-1.22176	1.61e-16
AT5G11740	AGP15	arabinogalactan protein 15	-1.79852	2.43e-12			AT3G59290	AT3G59290	ENTH/VHS family protein	-1.22064	2.84e-09
AT4G30020	AT4G30020	PA-domain containing subtilase family protein	-1.79268	1.1e-10			AT4G17140	AT4G17140	pleckstrin homology (PH) domain-containing protein	-1.22053	1.31e-05
AT2G37640	EXP3	Barwin-like endoglucanases superfamily protein	-1.79146	0.00702349			AT1G67650	AT1G67650	SRP72 RNA-binding domain-containing protein	-1.21918	2.97e-05
AT1G49730	AT1G49730	Protein kinase superfamily protein	-1.7903	1.83e-06			AT1G26330	AT1G26330	DNA binding protein	-1.21781	0.0376202
AT1G30600	AT1G30600	Subtilase family protein	-1.78361	1.95e-06			AT1G60850	ATRPAC42	DNA-directed RNA polymerase family protein	-1.21393	3.24e-11
AT5G05580	FAD8	fatty acid desaturase 8	-1.78156	0.00014678			AT1G13800	FAC19	Tetratricopeptide repeat (TPR)-like superfamily protein	-1.21322	5.06e-06
AT5G63540	AT5G63540	recQ-mediated instability protein (DUF1767)	-1.77966	0.0407787			AT2G25640	AT2G25640	SPOC domain / Transcription elongation factor S-II protein	-1.21079	2.01e-06
AT3G28180	CSLC04	Cellulose-synthase-like C4	-1.7786	2.47e-07			AT3G47450	NOA1	P-loop containing nucleoside triphosphate hydrolases superfamily protein	-1.21041	5.32e-12
AT3G25500	AFH1	formin homology 1	-1.7748	4.85e-10			AT4G24190	SHD	Chaperone protein htpG family protein	-1.21008	0.00119912
AT3G25100	CDC45	cell division cycle 45	-1.77336	0.00390152			AT5G09590	MTHSC70-2	mitochondrial HSO70 2	-1.20925	5.92e-11
AT5G09760	AT5G09760	Plant invertase/pectin methylesterase inhibitor superfamily	-1.76961	2.06e-09			AT3G53160	UGT73C7	UDP-glucosyl transferase 73C7	-1.2085	0.0469816
AT1G49750	AT1G49750	Leucine-rich repeat (LRR) family protein	-1.76859	5.63e-06			AT5G43155	AT5G43155	QWRF motif protein	-1.20744	0.00107577
AT1G58370	RXF12	glycosyl hydrolase family 10 protein / carbohydrate-binding domain-containing protein	-1.76836	0.00516901			AT2G40430	AT2G40430	Nop53 protein	-1.20699	8.67e-16
AT4G24780	AT4G24780	Pectin lyase-like superfamily protein	-1.76638	2.14e-06			AT1G77510	PDIL1-2	PDI-like 1-2	-1.20686	0.00904137
AT2G05070	LHCB2.2	photosystem II light harvesting complex protein 2.2	-1.76199	4.86e-07			AT3G13940	AT3G13940	DNA binding / DNA-directed RNA polymerase	-1.20271	1.33e-13
AT1G18250	ATLP-1	Pathosis-related thaumatin superfamily protein	-1.75996	0.0065129			AT1G27720	TAF4B	TBP-associated factor 4B	-1.20086	0.0110534
AT3G55990	ESK1	trichome birefringence-like protein (DUF828)	-1.75596	0.00937798			AT3G09060	AT3G09060	Pentatricopeptide repeat (PPR) superfamily protein	-1.20079	6.44e-05
AT3G61090	AT3G61090	Putative endonuclease or glycosyl hydrolase	-1.75291	0.00819647			AT4G32920	AT4G32920	glycine-rich protein	-1.20057	3.26e-05
AT4G38660	AT4G38660	Pathosis-related thaumatin superfamily protein	-1.75224	0.00176991			AT5G52380	AT5G52380	VASCULAR-RELATED NAC-DOMAIN 6	-1.20022	8.81e-09
AT3G03910	GDH3	glutamate dehydrogenase 3	-1.74548	0.0126721			AT3G25230	ROF1	rotamase FKBP 1	-1.20001	3.94e-12
AT1G70210	AT1G70210	CYCLIN D11	-1.74476	7.3e-05			AT5G23300	PYRD	pyrimidine d	-1.19917	7.23e-09
AT4G31840	ENODL15	early nodulin-like protein 15	-1.74317	0.000606111			AT5G53010	AT5G53010	calcium-transporting ATPase	-1.19884	1.5e-09
AT1G11790	ADT1	arogenate dehydratase 1	-1.73905	1.74e-07			AT4G21940	CPK15	calcium-dependent protein kinase 15	-1.19798	0.000635054
AT5G41160	PUP12	purine permease 12	-1.73879	0.0103265			AT3G02260	BIG	auxin transport protein (BIG)	-1.1973	0.000613334
AT5G14280	AT5G14280	DNA-binding storekeeper-like protein	-1.73826	0.00120691			AT3G53480	ABCG37	pleiotropic drug resistance 9	-1.19656	0.00771338
AT4G27520	ENODL2	early nodulin-like protein 2	-1.73303	1.33e-06			AT1G74540	CYP98A8	cytochrome P450, family 98, subfamily A, polypeptide 8	-1.19558	0.00110064
AT5G41900	AT5G41900	alpha/beta-Hydrolases superfamily protein	-1.73181	1.19e-05			AT2G19385	AT2G19385	zinc ion binding protein	-1.19494	8.31e-08
AT3G60840	MAP65-4	microtubule-associated protein 65-4	-1.73168	0.00715372			AT1G79000	HAC1	histone acetyltransferase of the CBP family 1	-1.19223	1.57e-08
AT4G02130	GATL6	galacturonosyltransferase 6	-1.7311	1.32e-06			AT2G35040	AT2G35040	AICARFT/IMPCHase bienzyme family protein	-1.19164	3.32e-17
AT4G29310	AT4G29310	DUF1005 family protein (DUF1005)	-1.72923	1.36e-07			AT5G08630	AT5G08630	DDT domain-containing protein	-1.19113	1.7e-17
AT2G41170	AT2G41170	F-box family protein	-1.72201	9.69e-05			AT2G21380	AT2G21380	Kinesin motor family protein	-1.18932	4.99e-12
AT2G27402	AT2G27402	plastid transcriptionally active protein	-1.7197	0.00386382			AT1G61460	AT1G61460	G-type lectin S-receptor-like Serine/Threonine-kinase	-1.18819	0.00177102
AT3G27500	AT3G27500	Cysteine/Histidine-rich C1 domain family protein	-1.71946	0.0414228			AT2G42370	AT2G42370	hypothetical protein	-1.18809	5.73e-06
AT1G47840	HXK3	hexokinase 3	-1.71308	0.00426817			AT2G29200	PUM1	pumilio 1	-1.18769	3.89e-18
AT5G26670	AT5G26670	Pectinacetylesterase family protein	-1.71034	0.00923612			AT2G40360	AT2G40360	Transducin/WD40 repeat-like superfamily protein	-1.18746	3.22e-17
AT1G29910	CAB3	chlorophyll A/B binding protein 3	-1.70709	8.7e-09			AT2G46240	BAG6	BCL-2-associated athano 6	-1.18732	4.36e-11
AT2G35190	NPSN11	Putative plant snare 11	-1.70539	1.49e-06			AT1G48720	AT1G48720	Copia-like polyprotein/retrotransposon	-1.18635	0.0327666
AT5G03355	AT5G03355	cysteine/histidine-rich C1 domain protein	-1.70271	0.00275105			AT4G38380	AT4G38380	MATE efflux family protein	-1.18476	4.15e-06
AT2G26180	IQD6	IQ-domain 6	-1.7026	0.028744			AT5G55100	AT5G55100	SWAP (Suppressor-of-White-APricot)/surp domain-containing protein	-1.18456	2.71e-07
AT1G77580	AT1G77580	filament-like protein (DUF869)	-1.69959	1.29e-06			AT1G69200	FLN2	fructokinase-like protein	-1.18417	4.94e-09
AT5G18690	AGP25	arabinogalactan protein 25	-1.69956	2.54e-05			AT2G19190	FRK1	FLG22-induced receptor-like kinase 1	-1.18379	0.0180857
AT5G18060	SAUR23	SAUR-like auxin-responsive protein family	-1.6981	0.000213154			AT1G17750	PEPR2	PEP1 receptor 2	-1.18378	0.0235652
AT3G23810	SAHH2	S-adenosyl-l-homocysteine (SAH) hydrolase 2	-1.69683	9.36e-05			AT1G24706	THO2	THO2	-1.18135	1.01e-09
AT5G49100	AT5G49100	vitellogenin-like protein	-1.69548	6.26e-06			AT2G40770	AT2G40770	RING-finger, DEAD-like helicase, PHD and SNF2 domain-containing protein	-1.18127	1.01e-08
AT4G09010	TL29	ascorbate peroxidase 4	-1.69062	2.81e-08			AT1G21580	AT1G21580	Zinc finger C-x8-C-x5-C-x3-H type family protein	-1.17939	0.000261489
AT4G36180	AT4G36180	Leucine-rich receptor-like protein kinase family protein	-1.68931	2.91e-08			AT4G36520	AT4G36520	Chaperone DnaJ-domain superfamily protein	-1.17928	4.7e-06
AT3G59400	GUN4	protein GENOMES UNCOUPLED 4	-1.68819	6.81e-10			AT2G46020	BRM	transcription regulatory protein SNF2	-1.1766	3.27e-06
AT5G03260	LAC11	laccase 11	-1.68454	0.0164907			AT4G15640	AT4G15640	adenylyl cyclase	-1.17636	2.49e-10
AT3G08600	AT3G08600	transmembrane protein, putative (DUF1191)	-1.68379	7.35e-08			AT2G41210	PIP5K5	phosphatidylinositol- 4-phosphate 5-kinase 5	-1.17611	6.96e-06
AT2G36885	AT2G36885	translation initiation factor	-1.68335	0.000234549			AT4G12020	WRKY19	protein kinase family protein	-1.17383	5.51e-07
AT5G36910	THI2.2	thionin 2.2	-1.68198	0.015023			AT2G18330	AT2G18330	AAA-type ATPase family protein	-1.17292	5.71e-13
AT2G34670	AT2G34670	benzoyl-CoA reductase subunit C, putative (DUF630 and DUF632)	-1.67968	8.27e-05			AT3G50370	AT3G50370	hypothetical protein	-1.17205	0.000218339
AT5G24580	AT5G24580	Heavy metal transport/detoxification superfamily protein	-1.67939	0.0489912			AT4G35800	NRPB1	RNA polymerase II large subunit	-1.1719	0.000901549
AT4G21890	AT4G21890	zinc finger MYND domain protein	-1.67741	2.32e-07			AT5G25820	AT5G25820	Exostosin family protein	-1.17165	0.000402536
AT2G18890	AT2G18890	Protein kinase superfamily protein	-1.6726	3.6e-05			AT3G13225	AT3G13225	WW domain-containing protein	-1.16747	2.1e-10
AT4G19050	AT4G19050	NB-ARC domain-containing disease resistance protein	-1.67073	0.011152			AT5G07350	Tudor1	TUDOR-SN protein 1	-1.16729	1.6e-27
AT1G80850	AT1G80850	DNA glycosylase superfamily protein	-1.66941	4.18e-06			AT3G45090	AT3G45090	P-loop containing nucleoside triphosphate hydrolases superfamily protein	-1.16463	2.5e-17
AT1G64640	ENODL8	early nodulin-like protein 8	-1.6674	0.000342655			AT2G43110	AT2G43110	U3 containing 90S pre-ribosomal complex subunit	-1.16229	1.5e-08
AT5G16000	NIK1	NSP-interacting kinase 1	-1.66467	2e-06			AT5G22650	HD2B	histone deacetylase 2B	-1.16191	1.66e-08
AT3G21460	AT3G21460	Glutaredoxin family protein	-1.66195	0.024164			AT5G61030	GR-RBP3	glycine-rich RNA-binding protein 3	-1.1619	7.87e-09
AT5G49800	AT5G49800	Polyketide cyclase/dehydrase and lipid transport superfamily protein	-1.65923	0.00692278			AT3G19020	AT3G19020	Leucine-rich repeat (LRR) family protein	-1.16051	3.69e-05
AT1G16390	45202	organic cation/carnitine transporter 3	-1.6587	0.0154662			AT1G79190	AT1G79190	ARM repeat superfamily protein	-1.16024	7.4e-08
AT2G46780	AT2G46780	RNA-binding (RRM/RBD/RNP motifs) family protein	-1.65803	0.0026009			AT4G34910	AT4G34910	P-loop containing nucleoside triphosphate hydrolases superfamily protein	-1.15836	1.11e-13
AT4G31000	AT4G31000	Calmodulin-binding protein	-1.65699	9.06e-06			AT5G13490	AAC2	ADP/ATP carrier 2	-1.15739	0.000183998
AT1G63260	TET10	tetraspanin10	-1.65676	1.15e-05			AT1G71220	EBS1	EMS-MUTAGENIZED BRI1 SUPPRESSOR 1	-1.15662	6.95e-07
AT4G14330	AT4G14330	P-loop containing nucleoside triphosphate hydrolases superfamily protein	-1.65629	0.00665171			AT1G68790	LINC3	little nuclei3	-1.15648	1.64e-10
AT5G62280	AT5G62280	DUF1442 family protein (DUF1442)	-1.65448	0.00158576			AT3G62900	AT3G62900	CW-type Zinc Finger	-1.15619	1.5e-08
AT4G00400	GPAT8	glycerol-3-phosphate acyltransferase 8	-1.65377	9.4e-07			AT3G58160	XIJ	P-loop containing nucleoside triphosphate hydrolases superfamily protein	-1.15353	1.67e-05
AT3G55150	AT3G55150	exocyst subunit exo70 family protein H1	-1.65332	0.0456585			AT3G19840	PRP40C	pre-mRNA-processing protein 40C	-1.15318	1e-11
AT2G28050	AT2G28050	Pentatricopeptide repeat (PPR) superfamily protein	-1.65022	3.92e-07			AT2G31060	EMB2785	elongation factor family protein	-1.15228	5.86e-16
AT3G56480	AT3G56480	myosin heavy chain-like protein	-1.64805	8.08e-07			AT3G14120	AT3G14120	nuclear pore complex protein	-1.15223	5.69e-18
AT1G71000	AT1G71000	Chaperone DnaJ-domain superfamily protein	-1.64798	0.0220128			AT3G04710	TPR10	ankyrin repeat family protein	-1.15197	4.65e-13
AT1G23340	AT1G23340	carboxyl-terminal proteinase, putative (DUF239)	-1.64437	0.0164661			AT5G61865	AT5G61865	hypothetical protein	-1.15073	0.0402097
AT2G25270	AT2G25270	transmembrane protein	-1.64324	0.0162139			AT5G41190	AT5G41190	RNA-binding NOB1-like protein	-1.15034	1.61e-15
AT3G49260	iqd21	IQ-domain 21	-1.6417	8.26e-08			AT2G47000	ABCB4	ATP binding cassette subfamily B4	-1.14998	0.000193539
AT2G26150	HSFA2	heat shock transcription factor A2	-1.64059	0.00313467			AT1G71850	AT1G71850	Ubiquitin carboxyl-terminal hydrolase family protein	-1.14979	1.86e-08
AT5G11420	AT5G11420	transmembrane protein, putative (Protein of unknown function, DUF642)	-1.63624	2.72e-07			AT5G08230	AT5G08230	tudor/PWWP/MBT domain protein	-1.14756	1.46e-06
AT4G29240	AT4G29240	Leucine-rich repeat (LRR) family protein	-1.63593	0.000919207			AT4G10930	AT4G10930	RING/U-box protein	-1.14749	3.91e-14
AT5G48900	AT5G48900	Pectin lyase-like superfamily protein	-1.63222	0.0236017			AT2G34570	MEE21	PIN domain-like family protein	-1.14737	7.28e-10
AT1G18620	TRM3	LONGIFOLIA protein	-1.63095	0.00130136			AT4G29440	AT4G29440	Regulator of Vps4 activity in the MVB pathway protein	-1.14701	6.36e-08
AT2G27060	AT2G27060	Leucine-rich repeat protein kinase family protein	-1.62929	4.48e-09			AT1G64880	AT1G64880	Ribosomal protein S5 family protein	-1.1467	8.33e-13
AT4G26690	SHV3	PLC-like phosphodiesterase family protein	-1.62743	1.03e-05			AT4G29940	PRHA	pathosis related homeodomain protein A	-1.14658	4.95e-11
AT3G09730	AT3G09730	POLAR LOCALIZATION DURING ASYMMETRIC DIVISION AND protein	-1.62218	0.000434943			AT1G08220	AT1G08220	ATPase complex subunit	-1.14634	2.54e-10
AT4G03100	AT4G03100	Rho GTPase activating protein with PAK-box/P21-Rho-binding domain-containing protein	-1.62206	0.0263459			AT5G24280	GMI1	gamma-irradiation and mitomycin c induced 1	-1.14535	2.14e-05
AT5G14920	AT5G14920	Gibberellin-regulated family protein	-1.62184	6.22e-05			AT4G08210	AT4G08210	Pentatricopeptide repeat (PPR-like) superfamily protein	-1.14438	0.0191123
AT3G15520	AT3G15520	Cyclophilin-like peptidyl-prolyl cis-trans isomerase family protein	-1.62162	5.59e-06			AT1G29730	AT1G29730	Leucine-rich repeat transmembrane protein kinase	-1.14283	8.71e-07
AT4G20230	AT4G20230	terpenoid synthase superfamily protein	-1.62126	0.0287824			AT2G40711	AT2G40711	hypothetical protein	-1.14255	0.00544456
AT3G07340	AT3G07340	basic helix-loop-helix (bHLH) DNA-binding superfamily protein	-1.62015	9.97e-05			AT4G28710	XIH	Myosin family protein with Dil domain-containing protein	-1.14117	0.000257218
AT5G07030	AT5G07030	Eukaryotic aspartyl protease family protein	-1.61505	0.00197057			AT2G02150	EMB2794	Tetratricopeptide repeat (TPR)-like superfamily protein	-1.14116	8.35e-08
AT1G03780	TPX2	targeting protein for XKLP2	-1.61487	0.0248486			AT5G65820	AT5G65820	Pentatricopeptide repeat (PPR) superfamily protein	-1.14083	1.43e-05
AT3G22235	AT3G22235	cysteine-rich TM module stress tolerance protein	-1.61363	0.0187729			AT5G02065	AT5G02065	transmembrane protein	-1.13855	0.0139861
AT2G25060	ENODL14	early nodulin-like protein 14	-1.6135	0.00133638			AT3G02230	RGP1	reversibly glycosylated polypeptide 1	-1.13807	0.000349085
AT1G73620	AT1G73620	Pathosis-related thaumatin superfamily protein	-1.61236	0.0353542			AT4G37910	mtHsc70-1	mitochondrial heat shock protein 70-1	-1.13753	1.98e-17
AT5G08640	FLS1	flavonol synthase 1	-1.60755	0.00115131			AT2G35630	MOR1	ARM repeat superfamily protein	-1.13735	5.22e-08
AT3G62930	AT3G62930	Thioredoxin superfamily protein	-1.60415	0.015266			AT3G47890	AT3G47890	Ubiquitin carboxyl-terminal hydrolase-related protein	-1.13512	1.79e-08
AT4G28050	TET7	tetraspanin7	-1.60193	2.08e-12			AT1G08610	AT1G08610	Pentatricopeptide repeat (PPR) superfamily protein	-1.1336	3.01e-09
AT3G27540	AT3G27540	beta-1,4-N-acetylglucosaminyltransferase family protein	-1.60181	1.67e-05			AT2G15690	AT2G15690	Tetratricopeptide repeat (TPR)-like superfamily protein	-1.13072	1.24e-11
AT4G22560	AT4G22560	sulfated surface-like glycoprotein	-1.60077	2.05e-09			AT3G24080	AT3G24080	KRR1 family protein	-1.13003	3.79e-06
AT2G24630	ATCSLC08	Glycosyl transferase family 2 protein	-1.59975	1.83e-08			AT1G55540	LNO1	Nuclear pore complex protein	-1.12997	4.49e-05
AT5G49120	AT5G49120	DUF581 family protein, putative (DUF581)	-1.59946	0.040543			AT3G45390	AT3G45390	LOW protein: L-type lectin-domain receptor kinase-like protein	-1.12975	0.00348131
AT5G18030	AT5G18030	SAUR-like auxin-responsive protein family	-1.5954	0.000297574			AT3G54280	RGD3	ROOT GROWTH DEFECTIVE 3	-1.12818	2.36e-06
AT2G19170	SLP3	subtilisin-like serine protease 3	-1.59334	1.69e-05			AT4G02930	AT4G02930	GTP binding Elongation factor Tu family protein	-1.12693	1.08e-09
AT2G41820	AT2G41820	Leucine-rich repeat protein kinase family protein	-1.59167	5.49e-05			AT2G25730	AT2G25730	zinc finger FYVE domain protein	-1.12576	1.62e-05
AT5G44020	AT5G44020	HAD superfamily, subfamily IIIB acid phosphatase	-1.59157	3.73e-05			AT3G14172	AT3G14172	GPI-anchored adhesin-like protein	-1.12563	2.37e-10
AT1G22690	AT1G22690	Gibberellin-regulated family protein	-1.59095	1.25e-05			AT1G22275	ZYP1b	Myosin heavy chain-related protein	-1.12378	0.00369839
AT2G42220	AT2G42220	Rhodanese/Cell cycle control phosphatase superfamily protein	-1.58919	8.86e-09			AT5G60030	AT5G60030	hypothetical protein	-1.12359	2.21e-07
AT1G04310	ERS2	ethylene response sensor 2	-1.5871	6.54e-07			AT1G79920	Hsp70-15	Heat shock protein 70 (Hsp 70) family protein	-1.12317	3.73e-07
AT2G28620	AT2G28620	P-loop containing nucleoside triphosphate hydrolases superfamily protein	-1.58574	0.00072401			AT4G26190	AT4G26190	Haloacid dehalogenase-like hydrolase (HAD) superfamily protein	-1.12221	3.21e-11
AT5G01040	LAC8	laccase 8	-1.58136	0.0134708			AT5G22110	DPB2	DNA polymerase epsilon subunit B2	-1.12114	3.63e-05
AT2G38970	AT2G38970	Zinc finger (C3HC4-type RING finger) family protein	-1.57989	1.69e-08			AT2G02790	IQD29	IQ-domain 29	-1.12111	6.74e-13
AT2G34060	AT2G34060	Peroxidase superfamily protein	-1.57925	0.00223746			AT3G55340	PHIP1	phragmoplastin interacting protein 1	-1.12041	7.19e-08
AT5G38420	RBCS2B	Ribulose bisphosphate carboxylase (small chain) family protein	-1.57875	2.66e-05			AT1G28350	AT1G28350	Nucleotidylyl transferase superfamily protein	-1.11959	4e-11
AT1G51620	AT1G51620	Protein kinase superfamily protein	-1.57835	0.0240594			AT5G58040	FIP1[V]	FIP1	-1.1189	3.8e-09
AT4G13577	AT4G13577	hypothetical protein	-1.5773	0.00035331			AT1G77410	BGAL16	beta-galactosidase 16	-1.11858	0.000642228
AT1G29440	SAUR63	SAUR-like auxin-responsive protein family	-1.57228	2.43e-05			AT3G48500	PDE312	Nucleic acid-binding, OB-fold-like protein	-1.11794	1.95e-11
AT1G53920	GLIP5	GDSL-motif lipase 5	-1.57037	0.000249799			AT5G06540	AT5G06540	Pentatricopeptide repeat (PPR) superfamily protein	-1.11741	0.000804459
AT1G18360	AT1G18360	alpha/beta-Hydrolases superfamily protein	-1.57012	1.12e-05			AT1G08600	ATRX	P-loop containing nucleoside triphosphate hydrolases superfamily protein	-1.11655	3.86e-06
AT2G35210	AT2G35210	root and pollen arfgap	-1.56978	0.0453067			AT1G07910	RNL	RNAligase	-1.11592	3.07e-11
AT5G48920	TED7	tracheary element differentiation-related 7	-1.56945	0.0273695			AT3G24880	AT3G24880	Helicase/SANT-associated, DNA binding protein	-1.11568	2.21e-05
AT4G27440	PORB	protochlorophyllide oxidoreductase B	-1.56879	2.49e-13			AT1G53440	AT1G53440	Leucine-rich repeat transmembrane protein kinase	-1.11499	7.66e-06
AT2G40085	AT2G40085	hypothetical protein	-1.56818	0.000929042			AT3G18100	MYB4R1	myb domain protein 4r1	-1.11417	1.17e-11
AT5G17420	IRX3	Cellulose synthase family protein	-1.5671	0.0190226			AT5G14050	AT5G14050	Transducin/WD40 repeat-like superfamily protein	-1.11287	9.85e-11
AT2G36570	AT2G36570	Leucine-rich repeat protein kinase family protein	-1.56434	0.000444373			AT5G51630	AT5G51630	Disease resistance protein (TIR-NBS-LRR class) family	-1.11128	1.07e-05
AT2G03090	EXPA15	expansin A15	-1.56396	0.0319995			AT1G08260	TIL1	DNA polymerase epsilon catalytic subunit	-1.11045	0.000534474
AT3G18710	PUB29	plant U-box 29	-1.55702	0.000166734			AT2G42920	AT2G42920	Pentatricopeptide repeat (PPR-like) superfamily protein	-1.11019	1.01e-05
AT1G50010	TUA2	tubulin alpha-2 chain	-1.55592	1.29e-09			AT4G01560	MEE49	Ribosomal RNA processing Brix domain protein	-1.10967	3.75e-12
AT3G15540	IAA19	indole-3-acetic acid inducible 19	-1.55583	0.000586401			AT1G29170	WAVE2	SCAR family protein	-1.10947	7.67e-07
AT1G70090	LGT8	glucosyl transferase family 8	-1.55581	2.65e-06			AT2G42270	AT2G42270	U5 small nuclear ribonucleoprotein helicase	-1.10922	0.000629599
AT3G57210	AT3G57210	hypothetical protein	-1.55531	0.0308977			AT5G06110	AT5G06110	DnaJ and myb-like DNA-binding domain-containing protein	-1.10881	4.85e-10
AT4G34160	AT4G34160	CYCLIN D31	-1.55523	8.88e-05			AT4G16960	AT4G16960	disease resistance protein (TIR-NBS-LRR class)	-1.10852	0.000203463
AT3G25130	AT3G25130	acidic leucine-rich nuclear phosphoprotein 32 family B protein	-1.55428	0.00599012			AT1G61850	AT1G61850	phospholipase A I-like protein	-1.10816	1.01e-17
AT1G72730	AT1G72730	DEA(D/H)-box RNA helicase family protein	-1.5509	7.71e-06			AT1G06950	TIC110	translocon at the inner envelope membrane of chloroplasts 110	-1.10758	2.14e-09
AT1G66430	AT1G66430	pfkB-like carbohydrate kinase family protein	-1.54947	1.33e-09			AT5G43310	AT5G43310	COP1-interacting protein-like protein	-1.10699	1.64e-09
AT3G53190	AT3G53190	Pectin lyase-like superfamily protein	-1.54852	0.012994			AT4G28560	RIC7	ROP-interactive CRIB motif-containing protein 7	-1.10591	0.0178418
AT2G36200	AT2G36200	P-loop containing nucleoside triphosphate hydrolases superfamily protein	-1.54515	0.00038891			AT2G03140	AT2G03140	alpha/beta-Hydrolases superfamily protein	-1.10549	8.2e-06
AT3G23150	ETR2	Signal transduction histidine kinase, hybrid-type, ethylene sensor	-1.54294	0.000101302			AT2G47230	DUF6	at domain protein (DOMAIN OF UNKNOWN FUNCTION 724 6)	-1.10526	0.0110285
AT5G37660	PDLP7	plasmodesmata-located protein 7	-1.5345	0.0119777			AT5G01400	ESP4	HEAT repeat-containing protein	-1.10378	2.87e-06
AT2G24645	AT2G24645	Transcriptional factor B3 family protein	-1.53435	6.85e-12			AT3G16840	AT3G16840	P-loop containing nucleoside triphosphate hydrolases superfamily protein	-1.1025	1.84e-13
AT5G38410	RBCS3B	Ribulose bisphosphate carboxylase (small chain) family protein	-1.53282	9.94e-06			AT3G44740	AT3G44740	Class II aaRS and biotin synthetases superfamily protein	-1.10234	0.00123979
AT2G16850	AT2G16850	plasma membrane intrinsic protein 28	-1.53224	0.00403835			AT5G22010	RFC1	replication factor C1	-1.10215	1.36e-17
AT1G12845	AT1G12845	transmembrane protein	-1.53187	0.00374255			AT1G55970	HAC4	histone acetyltransferase of the CBP family 4	-1.10212	4.51e-05
AT5G15530	BCCP2	biotin carboxyl carrier protein 2	-1.53049	0.00435886			AT4G00690	ULP1B	UB-like protease 1B	-1.10057	0.0202867
AT1G05210	AT1G05210	Transmembrane protein 97, Putative	-1.52999	3.8e-06			AT1G61420	AT1G61420	S-locus lectin protein kinase family protein	-1.09982	0.000126449
AT5G18010	SAUR19	SAUR-like auxin-responsive protein family	-1.52959	0.0237039			AT3G13330	PA200	proteasome activating protein 200	-1.09953	4.03e-05
AT1G17430	AT1G17430	alpha/beta-Hydrolases superfamily protein	-1.52727	0.000384381			AT5G66280	GMD1	GDP-D-mannose 4,6-dehydratase 1	-1.09896	0.01813
AT2G39180	CCR2	CRINKLY4 related 2	-1.5261	2.64e-05			AT5G57280	RID2	S-adenosyl-L-methionine-dependent methyltransferases superfamily protein	-1.09894	7.8e-07
AT4G05190	ATK5	kinesin 5	-1.52532	0.0124957			AT5G52800	AT5G52800	DNA primase	-1.09838	0.00665312
AT1G03870	FLA9	FASCICLIN-like arabinoogalactan 9	-1.52363	0.00216827			AT5G62410	SMC2	structural maintenance of chromosomes 2	-1.09757	0.00040345
AT2G47630	AT2G47630	alpha/beta-Hydrolases superfamily protein	-1.52019	3.16e-07			AT1G64220	TOM7-2	translocase of outer membrane 7 kDa subunit 2	-1.09741	0.0382813
AT1G22610	AT1G22610	C2 calcium/lipid-binding plant phosphoribosyltransferase family protein	-1.51851	0.000607164			AT3G07430	YLMG1-1	YGGT family protein	-1.09677	1.68e-09
AT3G14240	AT3G14240	Subtilase family protein	-1.51716	7.94e-08			AT3G54760	AT3G54760	dentin sialophosphoprotein-like protein	-1.09588	1.04e-12
AT4G29610	AT4G29610	Cytidine/deoxycytidylate deaminase family protein	-1.51685	1.96e-07			AT1G08130	LIG1	DNA ligase 1	-1.09583	1.63e-14
AT5G13630	GUN5	magnesium-chelatase subunit chlH, chloroplast, putative / Mg-protoporphyrin IX chelatase, putative (CHLH)	-1.51662	5.81e-05			AT4G36680	AT4G36680	Tetratricopeptide repeat (TPR)-like superfamily protein	-1.0958	7.29e-19
AT2G28470	BGAL8	beta-galactosidase 8	-1.51593	2.11e-05			AT1G08060	MOM	ATP-dependent helicase family protein	-1.09543	2.28e-05
AT3G12700	NANA	Eukaryotic aspartyl protease family protein	-1.51237	6.82e-05			AT2G33580	LYK5	Protein kinase superfamily protein	-1.09503	0.00358744
AT1G18370	HIK	ATP binding microtubule motor family protein	-1.51224	0.00588437			AT5G61770	PPAN	PETER PAN-like protein	-1.09483	1.23e-11
AT2G17230	EXL5	EXORDIUM like 5	-1.5112	4.66e-06			AT1G58250	SAB	HYPERSENSITIVE TO PI STARVATION 4	-1.09356	3.6e-06
AT1G24170	LGT9	Nucleotide-diphospho-sugar transferases superfamily protein	-1.50952	2.65e-06			AT1G77500	AT1G77500	DUF630 family protein, putative (DUF630 and DUF632)	-1.09296	3.42e-09
AT4G21380	RK3	receptor kinase 3	-1.50779	1.07e-05			AT5G27395	AT5G27395	Mitochondrial inner membrane translocase complex, subunit Tim44-related protein	-1.09288	4.1e-06
AT1G74790	AT1G74790	catalytics	-1.50775	0.000107218			AT5G57010	AT5G57010	calmodulin-binding family protein	-1.09255	0.0386112
AT2G29550	TUB7	tubulin beta-7 chain	-1.50506	1.28e-06			AT1G42440	AT1G42440	pre-rRNA-processing TSR1-like protein	-1.09233	6.46e-22
AT5G45490	AT5G45490	P-loop containing nucleoside triphosphate hydrolases superfamily protein	-1.50456	5.31e-06			AT3G01460	MBD9	methyl-CPG-binding domain 9	-1.09228	2.34e-07
AT5G18080	SAUR24	SAUR-like auxin-responsive protein family	-1.50317	0.00220055			AT5G54720	AT5G54720	Ankyrin repeat family protein	-1.09223	0.000378037
AT1G72610	GER1	germin-like protein 1	-1.49881	0.000137544			AT2G32400	GLR5	glutamate receptor 5	-1.09219	4.02e-07
AT5G04680	AT5G04680	Ankyrin repeat family protein	-1.49761	0.0142394			AT1G07780	PAI1	phosphoribosylanthranilate isomerase 1	-1.09172	8.91e-08
AT1G10850	AT1G10850	Leucine-rich repeat protein kinase family protein	-1.49652	7.14e-06			AT5G61940	AT5G61940	Ubiquitin carboxyl-terminal hydrolase-related protein	-1.09093	2.74e-05
AT2G21050	LAX2	like AUXIN RESISTANT 2	-1.49485	0.00459952			AT1G13630	AT1G13630	Tetratricopeptide repeat (TPR)-like superfamily protein	-1.08806	2.06e-06
AT5G34940	GUS3	glucuronidase 3	-1.49021	0.000687791			AT1G76820	AT1G76820	hypothetical protein	-1.08746	2.78e-05
AT4G27220	AT4G27220	NB-ARC domain-containing disease resistance protein	-1.49007	0.0115974			AT1G77310	AT1G77310	wound-responsive family protein	-1.0864	2.44e-05
AT5G27450	MK	mevalonate kinase	-1.48767	3.67e-07			AT5G04290	KTF1	kow domain-containing transcription factor 1	-1.08594	0.00142508
AT5G19060	AT5G19060	cytochrome P450 family protein	-1.48659	0.0373993			AT1G68710	AT1G68710	ATPase E1-E2 type family protein / haloacid dehalogenase-like hydrolase family protein	-1.08574	0.00535697
AT1G64580	AT1G64580	Pentatricopeptide repeat (PPR) superfamily protein	-1.48634	1.44e-08			AT1G59660	AT1G59660	Nucleoporin autopeptidase	-1.08544	6.28e-05
AT5G46290	KASI	3-ketoacyl-acyl carrier protein synthase I	-1.48549	2.46e-08			AT4G27910	SDG16	SET domain protein 16	-1.08534	2.27e-08
AT4G32280	IAA29	indole-3-acetic acid inducible 29	-1.48504	0.0254389			AT1G75310	AUL1	auxin-like 1 protein	-1.08503	5.55e-07
AT1G29430	AT1G29430	SAUR-like auxin-responsive protein family	-1.4838	6.08e-05			AT5G06670	AT5G06670	P-loop containing nucleoside triphosphate hydrolases superfamily protein	-1.08497	1.99e-06
AT5G49215	AT5G49215	Pectin lyase-like superfamily protein	-1.48231	5.21e-06			AT1G72050	TFIIIA	transcription factor IIIA	-1.08472	5.47e-20
AT4G02420	AT4G02420	Concanavalin A-like lectin protein kinase family protein	-1.47966	5.53e-06			AT5G40490	AT5G40490	RNA-binding (RRM/RBD/RNP motifs) family protein	-1.08439	7.16e-06
AT5G51310	AT5G51310	2-oxoglutarate (2OG) and Fe(II)-dependent oxygenase superfamily protein	-1.47839	0.0144279			AT5G15550	AT5G15550	Transducin/WD40 repeat-like superfamily protein	-1.08427	9.96e-10
AT3G20150	AT3G20150	Kinesin motor family protein	-1.47809	0.000606111			AT1G20960	emb1507	U5 small nuclear ribonucleoprotein helicase	-1.08413	1.34e-05
AT5G13060	ABAP1	ARMADILLO BTB protein 1	-1.4775	0.00530789			AT1G13210	ACA.l	autoinhibited Ca2+/ATPase II	-1.08282	0.000627305
AT3G62570	AT3G62570	Tetratricopeptide repeat (TPR)-like superfamily protein	-1.47549	0.00471553			AT5G46740	UBP21	ubiquitin-specific protease 21	-1.08233	5.26e-06
AT1G29930	CAB1	chlorophyll A/B binding protein 1	-1.475	5.25e-07			AT1G74850	PTAC2	plastid transcriptionally active 2	-1.08193	0.000106312
AT2G38360	PRA1.B4	prenylated RAB acceptor 1.B4	-1.47145	1.95e-09			AT2G15980	AT2G15980	Tetratricopeptide repeat (TPR)-like superfamily protein	-1.08186	2.07e-07
AT3G13560	AT3G13560	O-Glycosyl hydrolases family 17 protein	-1.47082	3.02e-09			AT4G28010	AT4G28010	Tetratricopeptide repeat (TPR)-like superfamily protein	-1.08133	7.77e-07
AT3G53760	GCP4	GAMMA-TUBULIN COMPLEX PROTEIN 4	-1.46929	3.33e-05			AT1G64570	DUO3	Homeodomain-like superfamily protein	-1.08112	2e-06
AT5G50375	CPI1	cyclopropyl isomerase	-1.46452	1.05e-10			AT3G12980	HAC5	histone acetyltransferase of the CBP family 5	-1.0795	1.79e-07
AT3G21550	DMP2	transmembrane protein, putative (DUF679 domain membrane protein 2)	-1.46314	0.0139516			AT3G60240	EIF4G	eukaryotic translation initiation factor 4G	-1.07926	1.64e-05
AT5G42280	AT5G42280	Cysteine/Histidine-rich C1 domain family protein	-1.46033	0.011102			AT3G16860	COBL8	COBRA-like protein 8	-1.0789	0.00706856
AT1G17140	ICR1	interactor of constitutive active rops 1	-1.45997	4e-06			AT5G44180	RLT2	Homeodomain-like transcriptional regulator	-1.07842	9.31e-08
AT5G11510	MYB3R-4	myb domain protein 3r-4	-1.45926	0.0225899			AT5G51540	AT5G51540	Zincin-like metalloproteases family protein	-1.07626	6.18e-06
AT5G55400	AT5G55400	Actin binding Calponin homology (CH) domain-containing protein	-1.45907	5.71e-10			AT1G33410	SAR1	SUPPRESSOR OF AUXIN RESISTANCE1	-1.07388	1.38e-14
AT4G22860	AT4G22860	Cell cycle regulated microtubule associated protein	-1.45738	0.00139649			AT2G11215	AT2G11215	hypothetical protein	-1.07272	0.0102427
AT4G14120	AT4G14120	hypothetical protein	-1.45702	0.00931942			AT1G10450	SNL6	paired amphipathic helix Sin3-like protein	-1.07265	3.35e-09
AT5G57700	AT5G57700	BNR/Asp-box repeat family protein	-1.45658	2.63e-14			AT5G53430	SDG29	SET domain group 29	-1.07123	7.28e-10
AT3G23740	AT3G23740	hypothetical protein	-1.45622	0.00149198			AT1G79470	AT1G79470	Aldolase-type TIM barrel family protein	-1.07111	1.84e-10
AT1G66930	AT1G66930	Protein kinase superfamily protein	-1.45488	0.000380612			AT4G30800	AT4G30800	Nucleic acid-binding, OB-fold-like protein	-1.07074	0.00206793
AT4G26760	MAP65-2	microtubule-associated protein 65-2	-1.45482	3.21e-10			AT1G29030	AT1G29030	Apoptosis inhibitory protein 5 (API5)	-1.07049	1.58e-07
AT2G33847	AT2G33847	hypothetical protein	-1.45241	1.07e-05			AT4G15850	RH1	RNA helicase 1	-1.06959	1.43e-08
AT1G02440	ARFD1A	ADP-ribosylation factor D1A	-1.45065	0.00774621			AT5G01950	AT5G01950	Leucine-rich repeat protein kinase family protein	-1.06878	0.000641351
AT5G37000	AT5G37000	glycosyltransferase family exostosin protein	-1.44838	0.000279076			AT5G22100	AT5G22100	RNA cyclase family protein	-1.06846	0.000118499
AT5G44568	AT5G44568	transmembrane protein	-1.44809	0.00326358			AT1G65790	RK1	receptor kinase 1	-1.06829	0.000515144
AT1G79820	SGB1	Major facilitator superfamily protein	-1.44778	5.82e-07			AT3G19670	PRP40B	pre-mRNA-processing protein 40B	-1.06746	9.76e-12
AT4G14390	AT4G14390	Ankyrin repeat family protein	-1.44658	0.0193895			AT3G27620	AOX1C	alternative oxidase 1C	-1.06678	0.0126182
AT1G26945	KDR	basic helix-loop-helix (bHLH) DNA-binding superfamily protein	-1.44476	0.000841808			AT4G32700	AT4G32700	MUS308 and mammalian DNA polymerase-like protein	-1.06562	0.000582796
AT5G26200	AT5G26200	Mitochondrial substrate carrier family protein	-1.44303	0.00354			AT1G29370	AT1G29370	RNA polymerase II degradation factor-like protein (DUF1296)	-1.06516	6.75e-08
AT4G37750	ANT	Integrase-type DNA-binding superfamily protein	-1.44265	0.00322485			AT1G48090	AT1G48090	calcium-dependent lipid-binding family protein	-1.06439	0.00276399
AT3G01550	PPT2	phosphoenolpyruvate (pep)/phosphate translocator 2	-1.44025	0.000597639			AT5G41850	AT5G41850	alpha/beta-Hydrolases superfamily protein	-1.06436	0.00313403
AT1G58290	HEMA1	Glutamyl-tRNA reductase family protein	-1.43972	5.2e-06			AT1G01040	DCL1	dicer-like 1	-1.06353	3.1e-07
AT1G15830	AT1G15830	hypothetical protein	-1.43943	0.00306113			AT4G31800	WRKY18	WRKY DNA-binding protein 18	-1.06338	0.0346641
AT3G01670	SEOa	sieve element occlusion protein	-1.43813	0.00242128			AT1G74580	AT1G74580	Pentatricopeptide repeat (PPR) superfamily protein	-1.06207	3.48e-06
AT1G28290	AGP31	arabinogalactan protein 31	-1.43726	0.0135658			AT3G09720	AT3G09720	P-loop containing nucleoside triphosphate hydrolases superfamily protein	-1.062	5.52e-08
AT1G78610	MSL6	mechanosensitive channel of small conductance-like 6	-1.43402	4.21e-12			AT5G14770	AT5G14770	PPR repeat protein	-1.06155	1.96e-08
AT1G27460	NPGR1	no pollen germination related 1	-1.43096	6.57e-06			AT5G56000	Hsp81.4	HEAT SHOCK PROTEIN 81.4	-1.06084	7.5e-11
AT2G23360	AT2G23360	filament-like protein (DUF869)	-1.42994	9.96e-10			AT1G79350	EMB1135	RING/FYVE/PHD zinc finger superfamily protein	-1.05962	7.07e-09
AT4G02100	AT4G02100	Heat shock protein DnaJ with tetratricopeptide repeat-containing protein	-1.42782	5.33e-05			AT4G32730	PC-MYB1	Homeodomain-like protein	-1.0588	2.06e-07
AT3G51340	AT3G51340	Eukaryotic aspartyl protease family protein	-1.4275	0.00246886			AT5G14520	AT5G14520	pescadillo-like protein	-1.05845	3.8e-15
AT1G24280	G6PD3	glucose-6-phosphate dehydrogenase 3	-1.42692	4.48e-09			AT1G77550	AT1G77550	tubulin-tyrosine ligase	-1.058	5.94e-10
AT4G36770	AT4G36770	UDP-Glycosyltransferase superfamily protein	-1.42603	0.031174			AT5G07900	AT5G07900	Mitochondrial transcription termination factor family protein	-1.0576	2.42e-05
AT3G52910	GRF4	growth-regulating factor 4	-1.42582	0.000957749			AT3G22380	TIC	time for coffee	-1.05721	2.95e-05
AT1G22330	AT1G22330	RNA-binding (RRM/RBD/RNP motifs) family protein	-1.42506	0.00320537			AT4G11420	EIF3A	eukaryotic translation initiation factor 3A	-1.05607	3.19e-13
AT3G43960	AT3G43960	Cysteine proteinases superfamily protein	-1.42456	4.4e-05			AT3G44340	CEF	hypothetical protein	-1.05537	1.1e-05
AT1G02730	CSLD5	cellulose synthase-like D5	-1.42173	0.0185817			AT1G36180	ACC2	acetyl-CoA carboxylase 2	-1.0542	5.11e-05
AT5G08330	TCP11	TCP family transcription factor	-1.42103	1.07e-09			AT5G63960	AT5G63960	DNA polymerase delta subunit 1	-1.05385	1.2e-06
AT1G09390	AT1G09390	GDSL-like Lipase/Acylhydrolase superfamily protein	-1.42031	0.000126423			AT4G21390	B120	S-locus lectin protein kinase family protein	-1.05041	0.00088626
AT4G03210	XTH9	xyloglucan endotransglucosylase/hydrolase 9	-1.41766	0.0140899			AT1G31810	AFH14	Formin Homology 14	-1.05039	0.00208219
AT5G19600	AT5G19600	sulfate transporter 35	-1.41666	0.0412633			AT5G10010	AT5G10010	myosin-H heavy protein	-1.04912	1.13e-12
AT1G29450	AT1G29450	SAUR-like auxin-responsive protein family	-1.41476	0.0003637			AT1G50410	AT1G50410	SNF2 domain-containing protein / helicase domain-containing protein / zinc finger protein-like protein	-1.04891	1.81e-07
AT3G60440	AT3G60440	Phosphoglycerate mutase family protein	-1.4132	6.67e-06			AT5G27240	AT5G27240	DNAJ heat shock N-terminal domain-containing protein	-1.04879	0.000231981
AT5G14610	AT5G14610	DEAD box RNA helicase family protein	-1.41193	2.65e-06			AT2G36070	TIM44-2	translocase inner membrane subunit 44-2	-1.04866	5.23e-17
AT1G21500	AT1G21500	hypothetical protein	-1.41029	2e-06			AT5G15540	EMB2773	PHD finger family protein	-1.04762	6.03e-06
AT4G23490	AT4G23490	fringe-like protein (DUF604)	-1.40882	0.000130063			AT5G59980	GAF1	Polymerase/histidinol phosphatase-like protein	-1.04753	1.33e-08
AT1G28130	GH3.17	Auxin-responsive GH3 family protein	-1.40864	0.0244315			AT1G67490	GCS1	glucosidase 1	-1.04643	1.49e-11
AT2G16660	AT2G16660	Major facilitator superfamily protein	-1.40833	1.09e-05			AT3G13290	VCR	varicose-like protein	-1.04636	0.000253218
AT1G25450	KCS5	3-ketoacyl-CoA synthase 5	-1.40697	4.26e-05			AT5G08110	AT5G08110	UBQ, helicase-c and DEAD-like helicase domain-containing protein	-1.046	3.22e-05
AT5G25010	AT5G25010	enhanced disease resistance-like protein (DUF1336)	-1.40695	0.00265815			AT2G46560	AT2G46560	transducin family protein / WD-40 repeat family protein	-1.04461	1.32e-05
AT2G37380	MAKR3	membrane-associated kinase regulator	-1.40631	0.000166309			AT5G17930	AT5G17930	MIF4G domain-containing protein / MA3 domain-containing protein	-1.04423	1.01e-17
AT3G29030	EXPA5	expansin A5	-1.40618	0.00490378			AT3G63460	AT3G63460	transducin family protein / WD-40 repeat family protein	-1.04422	1.66e-06
AT1G11130	SUB	Leucine-rich repeat protein kinase family protein	-1.40505	9.25e-05			AT3G17970	TOC64-III	translocon at the outer membrane of chloroplasts 64-III	-1.04389	8.8e-06
AT1G53470	MSL4	mechanosensitive channel of small conductance-like 4	-1.40023	0.018866			AT5G57390	AIL5	AINTEGUMENTA-like 5	-1.04366	0.0461019
AT5G62220	GT18	glycosyltransferase 18	-1.39807	6.59e-05			AT1G15510	ECB2	Tetratricopeptide repeat (TPR)-like superfamily protein	-1.04363	4.43e-10
AT2G23690	AT2G23690	HTH-type transcriptional regulator	-1.39736	0.0456318			AT5G60760	AT5G60760	P-loop containing nucleoside triphosphate hydrolases superfamily protein	-1.0436	0.0344553
AT3G45850	AT3G45850	P-loop containing nucleoside triphosphate hydrolases superfamily protein	-1.39732	5.48e-09			AT1G05570	CALS1	callose synthase 1	-1.04328	0.00817273
AT5G07080	AT5G07080	HXXXD-type acyl-transferase family protein	-1.39606	0.0429726			AT1G72125	AT1G72125	Major facilitator superfamily protein	-1.04308	0.0326822
AT5G02190	PCS1	Eukaryotic aspartyl protease family protein	-1.39391	0.000973832			AT1G26150	PERK10	proline-rich extensin-like receptor kinase 10	-1.04251	0.00574366
AT1G52240	ROPGEF11	rop guanine nucleotide exchange factor-like protein	-1.39292	1.68e-07			AT5G18620	CHR17	chromatin remodeling factor17	-1.0421	3.9e-08
AT1G02380	AT1G02380	transmembrane protein	-1.39194	0.0068631			AT1G34360	AT1G34360	translation initiation factor 3 (IF-3) family protein	-1.04207	2.01e-08
AT3G62820	AT3G62820	Plant invertase/pectin methylesterase inhibitor superfamily protein	-1.39097	2.74e-05			AT5G47490	AT5G47490	RGPR-like protein	-1.04141	1.84e-12
AT3G58650	TRM7	GPI-anchored adhesin-like protein	-1.38616	0.0327434			AT2G27470	NF-YB11	nuclear factor Y, subunit B11	-1.04101	3.73e-07
AT4G30980	LRL2	LJRHL1-like 2	-1.38511	0.0135673			AT5G58370	AT5G58370	P-loop containing nucleoside triphosphate hydrolases superfamily protein	-1.04056	2.15e-08
AT3G12110	ACT11	actin-11	-1.38465	0.0187277			AT1G80750	AT1G80750	Ribosomal protein L30/L7 family protein	-1.03997	4.81e-06
AT1G78850	AT1G78850	D-mannose binding lectin protein with Apple-like carbohydrate-binding domain-containing protein	-1.38326	0.00164105			AT1G17440	EER4	Transcription initiation factor TFIID subunit A	-1.03949	0.000878697
AT3G08680	AT3G08680	Leucine-rich repeat protein kinase family protein	-1.38297	6.27e-13			AT1G76280	AT1G76280	Tetratricopeptide repeat (TPR)-like superfamily protein	-1.03937	7.94e-10
AT3G15550	AT3G15550	trichohyalin	-1.38065	0.013754			AT1G13220	LINC2	nuclear matrix constituent protein-like protein	-1.03928	7.29e-17
AT1G27950	LTPG1	glycosylphosphatidylinositol-anchored lipid protein transfer 1	-1.38032	1.03e-05			AT1G50400	AT1G50400	Eukaryotic porin family protein	-1.03921	0.0425985
AT5G10250	DOT3	Phototropic-responsive NPH3 family protein	-1.37904	0.0299274			AT5G38310	AT5G38310	hypothetical protein	-1.03898	0.00259473
AT2G44300	AT2G44300	Bifunctional inhibitor/lipid-transfer protein/seed storage 2S albumin superfamily protein	-1.37718	0.0123579			AT1G14970	AT1G14970	O-fucosyltransferase family protein	-1.03847	0.00196054
AT5G45530	AT5G45530	transmembrane protein, putative (DUF594)	-1.37663	0.0305838			AT2G24960	AT2G24960	Myb/SANT-like DNA-binding domain protein	-1.03667	2.7e-07
AT5G22500	FAR1	fatty acid reductase 1	-1.37578	0.0306091			AT1G19520	NFD5	pentatricopeptide (PPR) repeat-containing protein	-1.0345	8.27e-12
AT1G14460	AT1G14460	AAA-type ATPase family protein	-1.36927	3.6e-07			AT1G72520	LOX4	PLAT/LH2 domain-containing lipoxygenase family protein	-1.03357	0.00631305
AT4G31590	CSLC5	Cellulose-synthase-like C5	-1.36795	0.00434832			AT5G53460	GLT1	NADH-dependent glutamate synthase 1	-1.03307	0.0238901
AT1G03010	AT1G03010	Phototropic-responsive NPH3 family protein	-1.36766	0.00496934			AT3G56090	FER3	ferritin 3	-1.03289	0.0391655
AT3G15340	PPI2	proton pump interactor 2	-1.36603	0.0478001			AT2G17580	AT2G17580	Polynucleotide adenylyltransferase family protein	-1.03238	7.62e-17
AT4G22530	AT4G22530	S-adenosyl-L-methionine-dependent methyltransferases superfamily protein	-1.36547	2.67e-07			AT2G29210	AT2G29210	splicing factor PWI domain-containing protein	-1.03012	4.11e-08
AT1G15820	LHCB6	light harvesting complex photosystem II subunit 6	-1.36505	1.67e-07			AT5G16300	AT5G16300	Vps51/Vps67 family (components of vesicular transport) protein	-1.02996	9.01e-12
AT5G50010	AT5G50010	transcription factor bHLH145	-1.365	0.0389952			AT1G63020	NRPD1A	nuclear RNA polymerase D1A	-1.02943	0.00111511
AT5G04160	AT5G04160	Nucleotide-sugar transporter family protein	-1.36268	0.000198676			AT1G79950	AT1G79950	RAD3-like DNA-binding helicase protein	-1.02921	6.82e-13
AT1G12460	AT1G12460	Leucine-rich repeat protein kinase family protein	-1.3626	7.66e-06			AT2G40950	BZIP17	Basic-leucine zipper (bZIP) transcription factor family protein	-1.02885	7.22e-13
AT5G06290	2-Cys Prx B	2-cysteine peroxiredoxin B	-1.36245	1.78e-06			AT5G42400	SDG25	SET domain protein 25	-1.02877	1.91e-08
AT3G22231	PCC1	pathogen and circadian controlled 1	-1.36165	0.0337688			AT4G30160	VLN4	villin 4	-1.02611	5.08e-06
AT5G19090	AT5G19090	Heavy metal transport/detoxification superfamily protein	-1.36088	0.000335472			AT2G07690	MCM5	Minichromosome maintenance (MCM2/3/5) family protein	-1.02554	0.000871455
AT1G13430	ST4C	sulfotransferase 4C	-1.36054	0.0372089			AT1G08910	AT1G08910	zinc ion binding protein	-1.02473	4.81e-08
AT3G11700	FLA18	FASCICLIN-like arabinogalactan protein 18	-1.36002	2.07e-06			AT3G10010	DML2	demeter-like 2	-1.02403	7.76e-05
AT3G25860	LTA2	2-oxoacid dehydrogenases acyltransferase family protein	-1.35792	4.53e-11			AT1G15780	NRB4	mediator of RNA polymerase II transcription subunit 15a-like protein	-1.02391	0.000123601
AT1G63295	AT1G63295	Remorin family protein	-1.35784	0.0464045			AT1G77800	AT1G77800	PHD finger family protein	-1.02382	6.5e-05
AT5G37180	SUS5	sucrose synthase 5	-1.35666	0.01662			AT1G21160	AT1G21160	eukaryotic translation initiation factor 2 (eIF-2) family protein	-1.0237	4.9e-08
AT2G47500	AT2G47500	P-loop nucleoside triphosphate hydrolases superfamily protein with CH (Calponin Homology) domain-containing protein	-1.35644	0.00162477			AT1G01320	AT1G01320	Tetratricopeptide repeat (TPR)-like superfamily protein	-1.02359	0.00032032
AT3G10680	AT3G10680	HSP20-like chaperones superfamily protein	-1.35476	0.0355914			AT4G24450	PWD	phosphoglucan, water dikinase	-1.02349	0.00778937
AT5G48450	sks3	SKU5 similar 3	-1.3534	4.8e-05			AT1G14060	AT1G14060	GCK domain-containing protein	-1.02348	0.000234267
AT4G30700	MEF29	Pentatricopeptide repeat (PPR) superfamily protein	-1.35247	2.01e-07			AT5G45990	AT5G45990	crooked neck protein, putative / cell cycle protein	-1.02296	0.0197859
AT2G29730	UGT71D1	UDP-glucosyl transferase 71D1	-1.35156	2.85e-05			AT4G17610	AT4G17610	tRNA/rRNA methyltransferase (SpoU) family protein	-1.02288	4.48e-06
AT1G04680	AT1G04680	Pectin lyase-like superfamily protein	-1.35125	0.000276351			AT4G38120	AT4G38120	ARM repeat superfamily protein	-1.02213	1.08e-05
AT1G11330	AT1G11330	S-locus lectin protein kinase family protein	-1.3509	1.71e-05			AT3G44400	AT3G44400	Disease resistance protein (TIR-NBS-LRR class) family	-1.02211	0.00883141
AT5G63310	NDPK2	nucleoside diphosphate kinase 2	-1.34899	1.05e-10			AT4G28450	AT4G28450	WD repeat and SOF domain-containing protein 1	-1.02101	1.33e-09
AT5G49160	MET1	methyltransferase 1	-1.34891	3.12e-06			AT3G47930	GLDH	L-galactono-1,4-lactone dehydrogenase	-1.02041	4.91e-19
AT2G41550	AT2G41550	Rho termination factor	-1.3447	0.00280798			AT1G20920	AT1G20920	P-loop containing nucleoside triphosphate hydrolases superfamily protein	-1.02041	7.77e-05
AT1G10060	BCAT-1	branched-chain amino acid transaminase 1	-1.3444	6.34e-05			AT3G10070	TAF12	TBP-associated factor 12	-1.0204	3.73e-06
AT2G30200	EMB3147	EMBRYO DEFECTIVE 3147	-1.34212	8.74e-11			AT2G26890	GRV2	DNAJ heat shock N-terminal domain-containing protein	-1.01926	5.28e-05
AT1G12090	ELP	extensin-like protein	-1.34162	4.52e-06			AT1G74350	AT1G74350	Intron maturase, type II family protein	-1.01922	0.0018395
AT1G02720	GATL5	galacturonosyltransferase 5	-1.34143	3.35e-08			AT4G15215	ABCG41	pleiotropic drug resistance 13	-1.01915	0.00161174
AT4G28190	ULT1	Developmental regulator, ULTRAPETALA	-1.34079	0.0133768			AT2G36380	ABCG34	pleiotropic drug resistance 6	-1.01894	0.000663193
AT4G02660	AT4G02660	Beige/BEACH and WD40 domain-containing protein	-1.34047	0.00574165			AT4G19080	AT4G19080	hypothetical protein	-1.01782	0.0142524
AT1G50110	AT1G50110	D-aminoacid aminotransferase-like PLP-dependent enzymes superfamily protein	-1.33705	0.00794322			AT3G59570	AT3G59570	Ypt/Rab-GAP domain of gyp1p superfamily protein	-1.01772	3.45e-07
AT5G16390	CAC1	chloroplastic acetylcoenzyme A carboxylase 1	-1.33673	3.53e-10			AT1G70620	AT1G70620	cyclin-like protein	-1.01729	0.000506392
AT1G21070	AT1G21070	Nucleotide-sugar transporter family protein	-1.33586	0.000998475			AT1G67500	REV3	recovery protein 3	-1.01719	1.01e-05
AT1G19440	KCS4	3-ketoacyl-CoA synthase 4	-1.33398	7.35e-08			AT1G72320	PUM23	pumilio 23	-1.01677	4.7e-14
AT2G25220	AT2G25220	Protein kinase superfamily protein	-1.3327	0.0168347			AT3G10690	GYRA	DNA GYRASE A	-1.01646	1.5e-08
AT4G39330	CAD9	cinnamyl alcohol dehydrogenase 9	-1.33202	4.64e-05			AT1G32750	HAF01	HAC13 protein (HAC13)	-1.01645	1.38e-06
AT5G39320	UDG4	UDP-glucose 6-dehydrogenase family protein	-1.33158	0.000651655			AT5G55310	TOP1BETA	DNA topoisomerase 1 beta	-1.0162	1.02e-17
AT1G21740	AT1G21740	DUF630 family protein, putative (DUF630 and DUF632)	-1.33154	0.00324573			AT5G25800	AT5G25800	Polynucleotidyl transferase, ribonuclease H-like superfamily protein	-1.01618	1.38e-17
AT3G10660	CPK2	calmodulin-domain protein kinase cdpk	-1.33134	4.92e-06			AT4G31520	AT4G31520	SDA1 family protein	-1.01591	0.022961
AT5G44130	FLA13	FASCICLIN-like arabinogalactan protein 13	-1.32832	4.02e-05			AT5G24350	AT5G24350	neuroblastoma-amplified sequence protein	-1.01528	0.000414195
AT1G15825	AT1G15825	hydroxyproline-rich glycoprotein family protein	-1.32722	0.0383203			AT3G06290	SAC3B	SAC3/GANP/Nin1/mts3/eIF-3 p25 family	-1.01527	3.38e-06
AT1G33480	AT1G33480	RING/U-box superfamily protein	-1.32476	0.0157667			AT2G23380	CLF	SET domain-containing protein	-1.01472	1.61e-05
AT3G01330	DEL3	DP-E2F-like protein 3	-1.3241	0.0492701			AT3G24090	GFAT	putative glucosamine-fructose-6-phosphate aminotransferase	-1.01429	0.00229623
AT2G15620	NIR1	nitrite reductase 1	-1.32348	0.00269131			AT1G52160	TRZ3	tRNAse Z3	-1.01395	1.58e-09
AT4G25240	AT4G25240	SKU5 similar 1	-1.32173	0.0484307			AT3G03110	XPO1B	exportin 1B	-1.0137	1.84e-07
AT1G33612	AT1G33612	Leucine-rich repeat (LRR) family protein	-1.32106	0.0046021			AT5G35910	AT5G35910	Polynucleotidyl transferase, ribonuclease H fold protein with HRDC domain-containing protein	-1.01359	2.11e-27
AT5G48460	AT5G48460	Actin binding Calponin homology (CH) domain-containing protein	-1.32025	6.98e-06			AT1G06710	AT1G06710	Tetratricopeptide repeat (TPR)-like superfamily protein	-1.01324	2.82e-07
AT3G02640	AT3G02640	transmembrane protein	-1.31981	0.00175286			AT3G50760	GATL2	galacturonosyltransferase-like 2	-1.0128	0.0185613
AT4G12620	ORC1B	origin of replication complex 1B	-1.31912	0.00169312			AT5G02870	AT5G02870	Ribosomal protein L4/L1 family	-1.01239	3.33e-10
AT1G04040	AT1G04040	HAD superfamily, subfamily IIIB acid phosphatase	-1.31389	0.000142067			AT3G60160	ABCC9	multidrug resistance-associated protein 9	-1.01153	0.00666638
AT1G13250	GATL3	galacturonosyltransferase-like 3	-1.31361	0.00183339			AT5G43900	MYA2	myosin 2	-1.01094	2.64e-06
AT5G28290	NEK3	NIMA-related kinase 3	-1.31297	1.65e-07			AT4G19440	AT4G19440	Tetratricopeptide repeat (TPR)-like superfamily protein	-1.01037	2.55e-08
AT2G35350	PLL1	poltergeist like 1	-1.31216	0.0147278			AT2G19640	ASHR2	ASH1-related protein 2	-1.01014	1.72e-05
AT2G38540	LP1	lipid transfer protein 1	-1.31169	0.00503344			AT3G20720	AT3G20720	amino-terminal region of chorein	-1.01004	1.54e-07
AT2G34940	VSR5	VACUOLAR SORTING RECEPTOR 5	-1.31151	0.000978124			AT1G09210	CRT1b	calreticulin 1b	-1.00949	0.0253301
AT1G56670	AT1G56670	GDSL-like Lipase/Acylhydrolase superfamily protein	-1.31051	0.0231099			AT2G03670	CDC48B	cell division cycle 48B	-1.00919	1.89e-06
AT3G54260	TBL36	TRICHOME BIREFRINGENCE-LIKE 36	-1.31044	0.0345675			AT1G65470	FAS1	chromatin assembly factor-1 (FASCIATA1) (FAS1)	-1.00908	0.000320876
AT1G50180	AT1G50180	NB-ARC domain-containing disease resistance protein	-1.30947	0.00414107			AT5G60930	AT5G60930	P-loop containing nucleoside triphosphate hydrolases superfamily protein	-1.00821	0.0303681
AT1G73370	SUS6	sucrose synthase 6	-1.30841	0.0139414			AT1G35660	AT1G35660	erythroid differentiation factor-like protein	-1.00765	7.52e-08
AT1G08160	AT1G08160	Late embryosis abundant (LEA) hydroxyproline-rich glycoprotein family	-1.30755	0.00706497			AT1G44900	MCM2	minichromosome maintenance (MCM2/3/5) family protein	-1.0076	0.00471056
AT5G13840	FZR3	FIZZY-related 3	-1.30628	0.0136022			AT1G80880	AT1G80880	Tetratricopeptide repeat (TPR)-like superfamily protein	-1.00754	0.0007243
AT1G78820	AT1G78820	D-mannose binding lectin protein with Apple-like carbohydrate-binding domain-containing protein	-1.30577	0.00259407			AT4G34200	EDA9	D-3-phosphoglycerate dehydrogenase	-1.00694	3.69e-09
AT5G65440	AT5G65440	transmembrane protein	-1.30347	4.51e-09			AT1G66880	AT1G66880	Protein kinase superfamily protein	-1.00678	0.00100812
AT5G43400	AT5G43400	plant/protein	-1.29881	0.000589644			AT2G23700	AT2G23700	Itga6 (Protein of unknown function, DUF547)	-1.00676	0.00139567
AT1G58390	AT1G58390	Disease resistance protein (CC-NBS-LRR class) family	-1.29848	0.025453			AT4G25350	SHB1	EXS (ERD1/XPR1/SYG1) family protein	-1.00671	0.000506392
AT5G64290	DIT2.1	dicarboxylate transport 2.1	-1.29811	7.21e-05			AT2G26310	FAP2	Chalcone-flavanone isomerase family protein	-1.00653	0.0298365
AT4G23800	3xHMG-box2	HMG (high mobility group) box protein	-1.29754	0.00068593			AT1G63860	AT1G63860	Disease resistance protein (TIR-NBS-LRR class) family	-1.006	0.00054984
AT5G15740	AT5G15740	O-fucosyltransferase family protein	-1.2956	2.67e-05			AT4G00060	MEE44	Nucleotidyltransferase family protein	-1.00547	9.68e-07
AT5G48360	AT5G48360	Actin-binding FH2 (formin homology 2) family protein	-1.2954	5.97e-05			AT5G39840	AT5G39840	ATP-dependent RNA helicase	-1.00539	1.93e-12
AT3G29230	AT3G29230	Tetratricopeptide repeat (TPR)-like superfamily protein	-1.29468	1.11e-08			AT3G13230	AT3G13230	RNA-binding KH domain-containing protein	-1.00532	2.59e-05
AT3G46670	UGT76E11	UDP-glucosyl transferase 76E11	-1.2926	0.00897523			AT4G32970	AT4G32970	BRISC/BRCA1-A complex protein	-1.00513	1.78e-06
AT3G56940	CRD1	dicarboxylate diiron protein, putative (Crd1)	-1.29255	2.35e-07			AT5G13530	AT5G13530	protein kinasesubiquitin-protein ligase	-1.00407	7.51e-07
AT4G04695	CPK31	calcium-dependent protein kinase 31	-1.29057	0.000338522			AT1G15480	AT1G15480	Tetratricopeptide repeat (TPR)-like superfamily protein	-1.00295	1.27e-08
AT1G23170	AT1G23170	transmembrane protein (Protein of unknown function DUF2359, transmembrane)	-1.28962	1.33e-11			AT1G01960	EDA10	SEC7-like guanine nucleotide exchange family protein	-1.00232	1.95e-05
AT4G28310	AT4G28310	microtubule-associated protein	-1.28957	0.00991252			AT3G25780	AOC3	allene oxide cyclase 3	-1.00217	0.0487198
AT1G21880	LYM1	lysm domain GPI-anchored protein 1	-1.2862	2.22e-11			AT1G66730	LIG6	DNA LIGASE 6	-1.0018	0.000293107
AT4G34220	AT4G34220	Leucine-rich repeat protein kinase family protein	-1.28335	0.000501247			AT1G52930	AT1G52930	Ribosomal RNA processing Brix domain protein	-1.00131	0.00107899
AT3G05730	AT3G05730	defensin-like protein	-1.2827	0.0207467			AT4G38550	AT4G38550	phospholipase-like protein (PEARLI 4) family protein	-1.00114	0.000688152
AT1G11303	AT1G11303	G-type lectin S-receptor-like Serine/Threonine-kinase	-1.28259	0.000475469			AT4G00630	KEA2	K+ efflux antiporter 2	-1.00062	5.82e-08
AT1G23935	AT1G23935	apoptosis inhibitory protein	-1.28132	0.00061504			AT1G55350	DEK1	calpain-type cysteine protease family	-1.00058	0.000289387
AT1G55670	PSAG	photosystem I subunit G	-1.28087	1.72e-06			AT2G29940	ABCG31	pleiotropic drug resistance 3	-1.00002	0.000631855
AT5G51890	AT5G51890	Peroxidase superfamily protein	-1.28019	0.0210895
AT5G01370	ACI1	ALC-interacting protein 1	-1.27971	0.0367186
AT2G17120	LYM2	lysm domain GPI-anchored protein 2	-1.27953	0.000498301
AT1G71830	SERK1	somatic embryosis receptor-like kinase 1	-1.27811	0.00254089
AT3G32980	AT3G32980	Peroxidase superfamily protein	-1.27775	0.0238668
AT1G49580	AT1G49580	Calcium-dependent protein kinase (CDPK) family protein	-1.27662	5.72e-07
AT2G41770	AT2G41770	transmembrane protein, putative (DUF288)	-1.27522	1.26e-13
AT5G03170	FLA11	FASCICLIN-like arabinogalactan-protein 11	-1.2726	0.031167
AT1G53730	SRF6	STRUBBELIG-receptor family 6	-1.26994	8.13e-07
AT3G52960	AT3G52960	Thioredoxin superfamily protein	-1.26825	1.88e-07
AT1G66970	SVL2	SHV3-like 2	-1.26811	0.000883749
AT3G20015	AT3G20015	Eukaryotic aspartyl protease family protein	-1.26713	3.17e-09
AT3G28460	AT3G28460	methyltransferase	-1.26698	1.64e-08
AT3G51290	AT3G51290	pyridoxal-phosphate-dependent serine hydroxymethyltransferase, putative (DUF632)	-1.26693	0.0228845
AT2G39900	WLIM2a	GATA type zinc finger transcription factor family protein	-1.26628	0.0003899
AT2G22795	AT2G22795	hypothetical protein	-1.26594	4.91e-09
AT4G16340	AT4G16340	guanyl-nucleotide exchange factorsGTPase binding	-1.26362	5.38e-09
AT3G06160	AT3G06160	AP2/B3-like transcriptional factor family protein	-1.26343	0.0112909
AT5G10605	AT5G10605	methyltransferase	-1.26337	0.00231931
AT1G47380	AT1G47380	Protein phosphatase 2C family protein	-1.26333	0.000240758
AT1G70990	AT1G70990	proline-rich family protein	-1.2624	0.0453373
AT2G38080	IRX12	Laccase/Diphenol oxidase family protein	-1.2608	0.0366022
AT4G36150	AT4G36150	Disease resistance protein (TIR-NBS-LRR class) family	-1.25899	0.000286505
AT3G10080	AT3G10080	RmlC-like cupins superfamily protein	-1.2584	0.0109195
AT1G79760	DTA4	downstream target of AGL15-4	-1.2553	0.0429488
AT5G02260	EXPA9	expansin A9	-1.25488	0.000869771
AT3G58100	PDCB5	plasmodesmata callose-binding protein 5	-1.25428	2.62e-06
AT1G77390	AT1G77390	CYCLIN A12	-1.25416	0.0499037
AT3G59680	AT3G59680	Serine/Threonine-kinase	-1.25377	0.0135523
AT1G01620	PIP1C	plasma membrane intrinsic protein 1C	-1.25245	0.00238731
AT5G55620	AT5G55620	hypothetical protein	-1.24862	1.85e-06
AT3G09450	AT3G09450	fusaric acid resistance family protein	-1.24768	0.0247588
AT5G45930	CHLI2	magnesium chelatase i2	-1.24753	5.74e-11
AT3G22070	AT3G22070	proline-rich family protein	-1.24731	0.00426977
AT3G14170	AT3G14170	hypothetical protein	-1.24725	0.00660288
AT1G55673	AT1G55673	hypothetical protein	-1.24723	1.59e-05
AT2G21540	SFH3	SEC14-like 3	-1.24719	0.000753985
AT1G33930	AT1G33930	P-loop containing nucleoside triphosphate hydrolases superfamily protein	-1.2467	0.0177694
AT1G12900	GAPA-2	glyceraldehyde 3-phosphate dehydrogenase A subunit 2	-1.24408	8.21e-08
AT3G18050	AT3G18050	GPI-anchored protein	-1.24376	1e-07
AT2G16270	AT2G16270	transmembrane protein	-1.24278	0.0160225
AT5G07130	LAC13	laccase 13	-1.24244	0.000217142
AT5G06150	CYC1BAT	Cyclin family protein	-1.24127	0.0389487
AT3G15680	AT3G15680	Ran BP2/NZF zinc finger-like superfamily protein	-1.24122	0.00610332
AT4G24510	CER2	HXXXD-type acyl-transferase family protein	-1.24118	0.0464157
AT5G25590	AT5G25590	DNA ligase (DUF630 and DUF632)	-1.24106	0.00186197
AT5G09995	AT5G09995	transmembrane protein	-1.24037	4.2e-08
AT1G63570	AT1G63570	Receptor-like protein kinase-related family protein	-1.23634	0.00209002
AT2G26040	PYL2	PYR1-like 2	-1.23567	0.000717389
AT1G03220	AT1G03220	Eukaryotic aspartyl protease family protein	-1.23502	0.000540246
AT2G29890	VLN1	villin-like 1	-1.23334	0.00451009
AT1G45545	AT1G45545	WEAK CHLOROPLAST MOVEMENT UNDER BLUE LIGHT-like protein (DUF827)	-1.23182	0.0069673
AT1G28110	SCPL45	serine carboxypeptidase-like 45	-1.23017	5.83e-08
AT2G45970	CYP86A8	cytochrome P450, family 86, subfamily A, polypeptide 8	-1.23	1.86e-05
AT3G27960	KLCR2	Tetratricopeptide repeat (TPR)-like superfamily protein	-1.22925	0.000150235
AT1G20610	AT1G20610	Cyclin B23	-1.22593	0.00833819
AT4G27270	AT4G27270	Quinone reductase family protein	-1.225	2.86e-06
AT3G14930	HEME1	Uroporphyrinogen decarboxylase	-1.22494	4.1e-09
AT2G28000	CPN60A	chaperonin-60alpha	-1.22456	2.72e-08
AT3G23670	KINESIN-12B	phragmoplast-associated kinesin-related protein	-1.22377	0.0278539
AT3G47010	AT3G47010	Glycosyl hydrolase family protein	-1.22257	0.00136485
AT1G23080	PIN7	Auxin efflux carrier family protein	-1.22102	7.53e-09
AT4G37370	CYP81D8	cytochrome P450, family 81, subfamily D, polypeptide 8	-1.21993	0.00223086
AT5G66230	AT5G66230	Chalcone-flavanone isomerase family protein	-1.21971	0.0329984
AT1G77590	LACS9	long chain acyl-CoA synthetase 9	-1.21938	1.24e-09
AT3G20600	NDR1	Late embryosis abundant (LEA) hydroxyproline-rich glycoprotein family	-1.2192	2.65e-05
AT5G19250	AT5G19250	Glycoprotein membrane GPI-anchored	-1.21799	9.64e-05
AT1G45130	BGAL5	beta-galactosidase 5	-1.21736	0.00167802
AT1G67090	RBCS1A	ribulose bisphosphate carboxylase small chain 1A	-1.21682	2.7e-06
AT1G47410	AT1G47410	hypothetical protein	-1.21349	0.00408943
AT5G38430	RBCS1B	Ribulose bisphosphate carboxylase (small chain) family protein	-1.21116	0.000267085
AT3G13437	AT3G13437	transmembrane protein	-1.20933	4.83e-05
AT5G64940	ATH13	ABC2 homolog 13	-1.20722	7.18e-06
AT5G65730	XTH6	xyloglucan endotransglucosylase/hydrolase 6	-1.20716	0.0398676
AT5G52910	ATIM	timeless family protein	-1.20687	0.0171519
AT2G20240	TRM17	GPI-anchored adhesin-like protein, putative (DUF3741)	-1.20593	3e-07
AT5G59670	AT5G59670	Leucine-rich repeat protein kinase family protein	-1.20507	0.00696248
AT1G29070	AT1G29070	Ribosomal protein L34	-1.20371	4.62e-08
AT1G52780	AT1G52780	PII, uridylyltransferase (DUF2921)	-1.20357	0.00012965
AT2G13610	ABCG5	ABC-2 type transporter family protein	-1.20261	0.000289041
AT4G23020	TRM11	hypothetical protein	-1.20095	0.0253094
AT5G41060	AT5G41060	DHHC-type zinc finger family protein	-1.20007	2.91e-05
AT3G14370	WAG2	Protein kinase superfamily protein	-1.19989	0.0114084
AT2G04235	AT2G04235	hypothetical protein	-1.19961	0.00162215
AT4G30680	AT4G30680	Initiation factor eIF-4 gamma, MA3	-1.19782	0.000299848
AT3G11630	AT3G11630	Thioredoxin superfamily protein	-1.19563	1.65e-06
AT5G44530	AT5G44530	Subtilase family protein	-1.19559	6.11e-05
AT1G77870	MUB5	membrane-anchored ubiquitin-fold protein 5	-1.19493	0.0391439
AT2G05100	LHCB2.1	photosystem II light harvesting complex protein 2.1	-1.19489	2.08e-05
AT1G71695	AT1G71695	Peroxidase superfamily protein	-1.19409	0.000825312
AT2G37710	RLK	receptor lectin kinase	-1.19195	6.92e-07
AT5G01660	AT5G01660	influenza virus NS1A-binding protein	-1.19114	0.0493331
AT3G04480	AT3G04480	endoribonuclease	-1.19052	1.9e-06
AT1G33610	AT1G33610	Leucine-rich repeat (LRR) family protein	-1.18974	0.00261896
AT3G62780	AT3G62780	Calcium-dependent lipid-binding (CaLB domain) family protein	-1.18949	0.000532915
AT3G04854	AT3G04854	hypothetical protein	-1.18901	0.0283352
AT1G65920	AT1G65920	Regulator of chromosome condensation (RCC1) family with FYVE zinc finger domain-containing protein	-1.18829	0.000745997
AT1G68740	PHO1	EXS (ERD1/XPR1/SYG1) family protein	-1.18696	0.00408943
AT1G33475	AT1G33475	SNARE-like superfamily protein	-1.18514	0.0235999
AT5G22580	AT5G22580	Stress responsive A/B Barrel Domain-containing protein	-1.18506	0.0421719
AT1G23750	AT1G23750	Nucleic acid-binding, OB-fold-like protein	-1.18482	2.47e-05
AT2G22230	AT2G22230	Thioesterase superfamily protein	-1.18316	1.44e-08
AT1G70370	PG2	polygalacturonase 2	-1.18243	0.000340986
AT2G41082	AT2G41082	hypothetical protein	-1.18165	0.0177411
AT5G06930	AT5G06930	nucleolar-like protein	-1.18147	0.0381085
AT1G31330	PSAF	photosystem I subunit F	-1.18136	7.18e-06
AT3G29631	AT3G29631	nuclease	-1.17996	0.0143802
AT2G34300	AT2G34300	S-adenosyl-L-methionine-dependent methyltransferases superfamily protein	-1.17992	3.04e-05
AT4G20430	AT4G20430	Subtilase family protein	-1.17951	4.84e-05
AT3G06520	AT3G06520	at domain-containing protein	-1.17814	0.00140609
AT5G08020	RPA70B	RPA70-kDa subunit B	-1.17782	0.010504
AT3G06360	AGP27	arabinogalactan protein 27	-1.17588	0.0286634
AT1G23880	AT1G23880	NHL domain-containing protein	-1.17389	0.000462298
AT4G29920	AT4G29920	Double Clp-N motif-containing P-loop nucleoside triphosphate hydrolases superfamily protein	-1.17379	0.0326425
AT1G33800	GXMT1	glucuronoxylan 4-O-methyltransferase-like protein (DUF579)	-1.17073	0.0300342
AT5G18500	AT5G18500	Protein kinase superfamily protein	-1.16884	1.03e-10
AT1G13170	ORP1D	OSBP(oxysterol binding protein)-related protein 1D	-1.16758	9.33e-07
AT4G23170	EP1	receptor-like protein kinase-related family protein	-1.16682	6.52e-07
AT4G18480	CHLI1	P-loop containing nucleoside triphosphate hydrolases superfamily protein	-1.16625	9.26e-08
AT3G49220	AT3G49220	Plant invertase/pectin methylesterase inhibitor superfamily	-1.16625	5.38e-05
AT5G22340	AT5G22340	NF-kappa-B inhibitor-like protein	-1.16398	2.23e-07
AT5G56230	PRA1.G2	prenylated RAB acceptor 1.G2	-1.16331	0.00155448
AT5G15350	ENODL17	early nodulin-like protein 17	-1.16231	0.00130712
AT5G26330	AT5G26330	Cupredoxin superfamily protein	-1.16136	0.0033025
AT5G66005	AT5G66005	Expressed protein	-1.16038	4.76e-06
AT2G44830	AT2G44830	Protein kinase superfamily protein	-1.16002	0.00211138
AT1G07370	PCNA1	proliferating cellular nuclear antigen 1	-1.15883	0.00817285
AT4G37100	AT4G37100	Pyridoxal phosphate (PLP)-dependent transferases superfamily protein	-1.15877	1.63e-09
AT3G53750	ACT3	actin 3	-1.15872	3.64e-06
AT4G38420	sks9	SKU5 similar 9	-1.15808	1.5e-06
AT1G01560	MPK11	MAP kinase 11	-1.15706	0.0193042
AT2G05990	MOD1	NAD(P)-binding Rossmann-fold superfamily protein	-1.15695	3.4e-08
AT4G24930	AT4G24930	thylakoid lumenal 17.9 kDa protein, chloroplast	-1.15691	3.35e-06
AT1G01610	GPAT4	glycerol-3-phosphate acyltransferase 4	-1.15688	0.000214781
AT4G30190	HA2	H	-1.15683	3.74e-06
AT2G42580	TTL3	tetratricopetide-repeat thioredoxin-like 3	-1.15546	5.82e-05
AT1G75900	AT1G75900	GDSL-like Lipase/Acylhydrolase superfamily protein	-1.15513	0.00140337
AT4G33560	AT4G33560	Wound-responsive family protein	-1.15501	4.78e-07
AT3G28857	PRE5	basic helix-loop-helix (bHLH) DNA-binding family protein	-1.15447	0.0478766
AT4G37110	AT4G37110	Zinc-finger domain of monoamine-oxidase A repressor R1	-1.15375	0.000132966
AT5G44680	AT5G44680	DNA glycosylase superfamily protein	-1.15255	0.00592971
AT1G76160	sks5	SKU5 similar 5	-1.15182	0.00112156
AT3G46780	PTAC16	plastid transcriptionally active 16	-1.15132	5.53e-05
AT5G61000	RPA70D	Replication factor-A protein 1-like protein	-1.14782	0.0190115
AT3G23110	RLP37	receptor like protein 37	-1.14719	0.00110495
AT5G66750	CHR1	chromatin remodeling 1	-1.14692	0.000144947
AT3G28650	AT3G28650	Cysteine/Histidine-rich C1 domain family protein	-1.14605	0.0439524
AT3G21055	PSBTN	photosystem II subunit T	-1.14599	5.88e-06
AT5G52280	AT5G52280	Myosin heavy chain-related protein	-1.14433	0.000227376
AT3G17350	AT3G17350	wall-associated receptor kinase carboxy-terminal protein	-1.14426	7.47e-05
AT5G56220	AT5G56220	P-loop containing nucleoside triphosphate hydrolases superfamily protein	-1.14381	0.00117982
AT3G02110	scpl25	serine carboxypeptidase-like 25	-1.14375	0.00031205
AT1G76540	AT1G76540	cyclin-dependent kinase B21	-1.14331	0.000355221
AT1G20850	XCP2	xylem cysteine peptidase 2	-1.14331	0.0244173
AT1G80690	AT1G80690	PPPDE putative thiol peptidase family protein	-1.14313	0.0196809
AT5G62180	CXE20	carboxyesterase 20	-1.14261	2.62e-05
AT2G24230	AT2G24230	Leucine-rich repeat protein kinase family protein	-1.13848	0.00343702
AT1G19960	AT1G19960	transcription factor	-1.13714	0.00304908
AT1G50240	FU	kinase family with ARM repeat domain-containing protein	-1.13651	0.031342
AT5G45950	AT5G45950	GDSL-like Lipase/Acylhydrolase superfamily protein	-1.13637	0.0105253
AT5G54610	ANK	ankyrin	-1.13632	0.0346024
AT3G45230	AT3G45230	hydroxyproline-rich glycoprotein family protein	-1.13622	7.72e-07
AT5G62940	HCA2	Dof-type zinc finger DNA-binding family protein	-1.13577	0.0192211
AT3G56810	AT3G56810	hypothetical protein	-1.13517	0.0126332
AT2G29980	FAD3	fatty acid desaturase 3	-1.13514	0.00391766
AT3G28860	ABCB19	ATP binding cassette subfamily B19	-1.13342	3.78e-05
AT3G44730	KP1	kinesin-like protein 1	-1.13228	0.0488594
AT5G12110	AT5G12110	elongation factor 1-beta 1	-1.132	0.0028051
AT1G49430	LACS2	long-chain acyl-CoA synthetase 2	-1.13145	7.47e-05
AT5G44370	AT5G44370	phosphate transporter 46	-1.1308	6.27e-13
AT3G56330	AT3G56330	N2,N2-dimethylguanosine tRNA methyltransferase	-1.13069	9.83e-06
AT3G51670	AT3G51670	SEC14 cytosolic factor family protein / phosphoglyceride transfer family protein	-1.12988	1.51e-10
AT5G40610	GPDHp	NAD-dependent glycerol-3-phosphate dehydrogenase family protein	-1.12792	4.17e-05
AT4G15070	AT4G15070	Cysteine/Histidine-rich C1 domain family protein	-1.12791	3.2e-05
AT1G28010	ABCB14	P-glycoprotein 14	-1.12672	0.0211126
AT3G09820	ADK1	adenosine kinase 1	-1.12469	2.78e-07
AT1G10657	AT1G10657	transmembrane protein	-1.12439	0.00264005
AT5G53090	AT5G53090	NAD(P)-binding Rossmann-fold superfamily protein	-1.12392	0.00186828
AT1G74470	AT1G74470	Pyridine nucleotide-disulfide oxidoreductase family protein	-1.1237	7.46e-09
AT3G03460	AT3G03460	mediator of RNA polymerase II transcription subunit-like protein	-1.12337	0.00152808
AT1G06850	bZIP52	basic leucine-zipper 52	-1.12333	2.24e-05
AT1G04020	BARD1	breast cancer associated RING 1	-1.12061	0.0192979
AT1G01120	KCS1	3-ketoacyl-CoA synthase 1	-1.12014	0.000218183
AT3G52340	SPP2	sucrose-6F-phosphate phosphohydrolase 2	-1.11939	1.15e-07
AT3G51150	AT3G51150	ATP binding microtubule motor family protein	-1.11459	4.38e-06
AT1G19850	MP	Transcriptional factor B3 family protein / auxin-responsive factor AUX/IAA-like protein	-1.11415	0.00419251
AT5G38060	AT5G38060	carboxypeptidase	-1.1127	7.16e-08
AT1G64390	GH9C2	glycosyl hydrolase 9C2	-1.11264	0.0252915
AT5G16250	AT5G16250	transmembrane protein	-1.11195	0.00496934
AT2G32770	PAP13	purple acid phosphatase 13	-1.11183	0.0237003
AT5G46220	AT5G46220	transmembrane protein (DUF616)	-1.11169	0.00552241
AT5G16030	AT5G16030	mental retardation GTPase activating protein	-1.11015	0.00443296
AT5G59650	AT5G59650	Leucine-rich repeat protein kinase family protein	-1.10997	0.00536719
AT2G01210	AT2G01210	Leucine-rich repeat protein kinase family protein	-1.10966	0.0399247
AT2G40150	TBL28	TRICHOME BIREFRINGENCE-LIKE 28	-1.10753	0.0130617
AT5G58300	AT5G58300	Leucine-rich repeat protein kinase family protein	-1.10731	2.8e-05
AT3G26060	PRXQ	Thioredoxin superfamily protein	-1.1072	7.31e-06
AT1G54215	AT1G54215	proline-rich family protein	-1.1071	0.0199882
AT5G19240	AT5G19240	Glycoprotein membrane GPI-anchored	-1.10465	0.000364454
AT3G46940	DUT1	DUTP-PYROPHOSPHATASE-LIKE 1	-1.10439	0.00270914
AT5G01240	LAX1	like AUXIN RESISTANT 1	-1.10395	0.000855345
AT1G11320	AT1G11320	GDSL esterase/lipase	-1.10336	1.1e-05
AT4G22910	FZR2	FIZZY-related 2	-1.10335	5.12e-11
AT2G16440	MCM4	Minichromosome maintenance (MCM2/3/5) family protein	-1.10051	0.00193064
AT5G13520	AT5G13520	peptidase M1 family protein	-1.10024	1.05e-05
AT5G62700	TUB3	tubulin beta chain 3	-1.09848	1.76e-06
AT4G26960	AT4G26960	hypothetical protein	-1.0972	0.0269206
AT5G23400	AT5G23400	Leucine-rich repeat (LRR) family protein	-1.09642	0.00352172
AT5G41180	AT5G41180	leucine-rich repeat transmembrane protein kinase family protein	-1.09618	2.97e-07
AT4G18780	IRX1	cellulose synthase family protein	-1.09368	0.0440612
AT4G16141	AT4G16141	GATA type zinc finger transcription factor family protein	-1.09308	2.18e-05
AT1G14180	AT1G14180	RING/U-box superfamily protein	-1.0918	0.0020742
AT4G31890	AT4G31890	ARM repeat superfamily protein	-1.09142	0.0194141
AT2G27040	AGO4	Argonaute family protein	-1.09137	5.77e-11
AT1G19950	HVA22H	HVA22-like protein H (ATHVA22H)	-1.0889	9.38e-05
AT1G67950	AT1G67950	RNA-binding (RRM/RBD/RNP motifs) family protein	-1.08817	0.000499469
AT5G61980	AGD1	ARF-GAP domain 1	-1.08807	0.0126731
AT2G46720	KCS13	3-ketoacyl-CoA synthase 13	-1.08745	0.000132413
AT2G31010	AT2G31010	Protein kinase superfamily protein	-1.08632	0.00143188
AT1G15710	AT1G15710	prephenate dehydrogenase family protein	-1.08587	9.41e-09
AT5G58580	ATL63	TOXICOS EN LEVADURA 63	-1.08442	0.00187722
AT3G50340	AT3G50340	hypothetical protein	-1.08356	1.36e-05
AT3G50890	HB28	homeobox protein 28	-1.08349	0.00415241
AT1G06490	CalS7	glucan synthase-like 7	-1.08234	0.0384482
AT5G14210	AT5G14210	Leucine-rich repeat protein kinase family protein	-1.08196	0.000206736
AT4G09650	ATPD	F-type H+-transporting ATPase subunit delta	-1.07867	2.17e-08
AT3G01810	AT3G01810	EEIG1/EHBP1 protein amino-terminal domain protein	-1.07753	1.45e-05
AT5G13400	AT5G13400	Major facilitator superfamily protein	-1.07633	0.0134827
AT1G19150	Lhca6	PSI type II chlorophyll a/b-binding protein (Lhca2*1)	-1.07623	1.39e-05
AT2G40750	WRKY54	WRKY DNA-binding protein 54	-1.07536	0.0469888
AT1G07320	RPL4	ribosomal protein L4	-1.07458	2.6e-07
AT2G25840	OVA4	Nucleotidylyl transferase superfamily protein	-1.07323	3.41e-05
AT4G21280	PSBQA	photosystem II subunit QA	-1.07258	1.83e-06
AT4G28750	PSAE-1	Photosystem I reaction centre subunit IV / PsaE protein	-1.07235	2.94e-06
AT4G33220	PME44	pectin methylesterase 44	-1.07222	8.43e-07
AT4G22730	AT4G22730	Leucine-rich repeat protein kinase family protein	-1.07086	0.00221273
AT3G59890	AT3G59890	Dihydrodipicolinate reductase, bacterial/plant	-1.07023	0.0176259
AT4G00950	MEE47	hypothetical protein	-1.07001	5.16e-05
AT4G00820	iqd17	IQ-domain 17	-1.0688	0.00012102
AT3G25660	AT3G25660	Amidase family protein	-1.06849	4.8e-06
AT5G44635	MCM6	minichromosome maintenance (MCM2/3/5) family protein	-1.06725	0.00568233
AT1G34130	STT3B	staurosporin and temperature sensitive 3-like b	-1.06524	8.14e-08
AT4G39830	AT4G39830	Cupredoxin superfamily protein	-1.06473	0.00297879
AT2G27130	AT2G27130	Bifunctional inhibitor/lipid-transfer protein/seed storage 2S albumin superfamily protein	-1.06463	0.00125473
AT5G27220	AT5G27220	Frigida-like protein	-1.06265	0.0286927
AT1G13790	FDM4	XH/XS domain-containing protein	-1.06232	2.18e-05
AT1G75690	LQY1	DnaJ/Hsp40 cysteine-rich domain superfamily protein	-1.06176	1.9e-05
AT3G44735	PSK3	PHYTOSULFOKINE 3	-1.06173	0.0015542
AT1G61350	AT1G61350	ARM repeat superfamily protein	-1.06137	6.93e-05
AT3G59780	AT3G59780	Rhodanese/Cell cycle control phosphatase superfamily protein	-1.06126	5.53e-06
AT3G62030	ROC4	rotamase CYP 4	-1.06113	2.66e-07
AT5G19980	GONST4	golgi nucleotide sugar transporter 4	-1.06042	1.24e-07
AT2G01950	BRL2	BRI1-like 2	-1.05996	0.00718583
AT3G59970	MTHFR1	methylenetetrahydrofolate reductase 1	-1.05954	3.13e-12
AT2G41090	AT2G41090	Calcium-binding EF-hand family protein	-1.05903	2.04e-05
AT4G27720	AT4G27720	Major facilitator superfamily protein	-1.05902	2.73e-06
AT5G54970	AT5G54970	hypothetical protein	-1.05756	0.000603329
AT4G25120	SRS2	P-loop containing nucleoside triphosphate hydrolases superfamily protein	-1.05746	0.00620095
AT1G31860	AT-IE	histidine biosynthesis bifunctional protein (HISIE)	-1.05725	0.00358515
AT5G62720	AT5G62720	Integral membrane HPP family protein	-1.0567	6.66e-05
AT2G44210	AT2G44210	carboxyl-terminal peptidase (DUF239)	-1.05623	7.81e-08
AT5G17920	ATMS1	Cobalamin-independent synthase family protein	-1.05617	2.82e-11
AT5G35670	iqd33	IQ-domain 33	-1.05606	0.00398197
AT1G53300	TTL1	tetratricopetide-repeat thioredoxin-like 1	-1.05582	5.82e-07
AT5G55820	WYR	inner centromere protein, ARK-binding region protein	-1.05541	0.0275193
AT3G57560	NAGK	N-acetyl-l-glutamate kinase	-1.05528	2.19e-07
AT1G14710	AT1G14710	hydroxyproline-rich glycoprotein family protein	-1.05488	1.66e-10
AT4G13575	AT4G13575	hypothetical protein	-1.05279	9.54e-07
AT5G21920	YLMG2	YGGT family protein	-1.05247	0.000132863
AT3G48080	AT3G48080	alpha/beta-Hydrolases superfamily protein	-1.05229	0.0361695
AT3G25880	AT3G25880	NAD(P)-binding Rossmann-fold superfamily protein	-1.0519	0.0412832
AT2G02780	AT2G02780	Leucine-rich repeat protein kinase family protein	-1.0513	0.00175131
AT1G78630	emb1473	Ribosomal protein L13 family protein	-1.04788	2.01e-08
AT5G47770	FPS1	farnesyl diphosphate synthase 1	-1.04771	5.26e-06
AT1G12380	AT1G12380	hypothetical protein	-1.04618	0.0106066
AT1G14670	AT1G14670	Endomembrane protein 70 protein family	-1.04571	2.05e-08
AT1G33170	AT1G33170	S-adenosyl-L-methionine-dependent methyltransferases superfamily protein	-1.04513	0.000341496
AT5G18460	AT5G18460	carboxyl-terminal peptidase (DUF239)	-1.04505	1.54e-07
AT3G62110	AT3G62110	Pectin lyase-like superfamily protein	-1.04485	2.12e-05
AT3G29810	COBL2	COBRA-like protein 2	-1.04466	0.00116212
AT5G23060	CaS	calcium sensing receptor	-1.04394	2.49e-09
AT1G26600	CLE9	CLAVATA3/ESR-RELATED 9	-1.0434	0.0201399
AT5G66530	AT5G66530	Galactose mutarotase-like superfamily protein	-1.04171	1.29e-06
AT1G08520	ALB1	ALBINA 1	-1.04168	7.41e-05
AT2G34650	PID	Protein kinase superfamily protein	-1.04158	1.29e-05
AT3G25670	AT3G25670	Leucine-rich repeat (LRR) family protein	-1.04021	0.01962
AT1G21250	WAK1	cell wall-associated kinase	-1.04008	0.00909485
AT4G09030	AGP10	arabinogalactan protein 10	-1.03998	0.0183814
AT5G23910	AT5G23910	ATP binding microtubule motor family protein	-1.03967	0.027868
AT5G08760	AT5G08760	transmembrane protein	-1.0394	0.0170507
AT3G53380	AT3G53380	Concanavalin A-like lectin protein kinase family protein	-1.03918	0.023359
AT1G05020	AT1G05020	ENTH/ANTH/VHS superfamily protein	-1.03858	0.00773012
AT3G16250	PnsB3	NDH-dependent cyclic electron flow 1	-1.03737	6.41e-06
AT1G32090	AT1G32090	early-responsive to dehydration stress protein (ERD4)	-1.03649	0.0107586
AT2G47440	AT2G47440	Tetratricopeptide repeat (TPR)-like superfamily protein	-1.03613	0.00454219
AT4G16155	AT4G16155	dihydrolipoamide dehydrogenase	-1.03507	2.58e-06
AT5G61130	PDCB1	plasmodesmata callose-binding protein 1	-1.03417	2.4e-06
AT3G42660	AT3G42660	transducin family protein / WD-40 repeat family protein	-1.03416	0.00024065
AT3G52750	FTSZ2-2	Tubulin/FtsZ family protein	-1.03402	6.4e-08
AT4G25050	ACP4	acyl carrier protein 4	-1.03337	0.000478763
AT1G55910	ZIP11	zinc transporter 11	-1.03276	2.57e-05
AT5G54510	DFL1	Auxin-responsive GH3 family protein	-1.03008	0.0409287
AT2G44580	AT2G44580	zinc ion binding protein	-1.02932	0.0161184
AT3G27230	AT3G27230	S-adenosyl-L-methionine-dependent methyltransferases superfamily protein	-1.02816	2.63e-11
AT3G57200	AT3G57200	glycosyltransferase-like protein	-1.02581	0.0224414
AT1G33811	AT1G33811	GDSL-like Lipase/Acylhydrolase superfamily protein	-1.02561	0.00684273
AT3G56160	AT3G56160	Sodium Bile acid symporter family	-1.02543	0.000438189
AT5G40150	AT5G40150	Peroxidase superfamily protein	-1.02499	6.91e-08
AT3G28200	AT3G28200	Peroxidase superfamily protein	-1.02392	6.6e-06
AT1G22230	AT1G22230	nucleolar GTP-binding protein	-1.0235	0.0336489
AT2G46820	PSI-P	photosystem I P subunit	-1.0234	2.6e-05
AT2G21770	CESA9	cellulose synthase A9	-1.02318	0.0233501
AT3G23750	AT3G23750	Leucine-rich repeat protein kinase family protein	-1.02297	1.5e-06
AT4G27260	WES1	Auxin-responsive GH3 family protein	-1.0225	0.022673
AT4G02060	PRL	Minichromosome maintenance (MCM2/3/5) family protein	-1.02129	0.0157119
AT1G74600	OTP87	pentatricopeptide (PPR) repeat-containing protein	-1.02061	0.000355743
AT4G31600	UTr7	UDP-N-acetylglucosamine (UAA) transporter family	-1.02045	3.31e-08
AT2G46330	AGP16	arabinogalactan protein 16	-1.02019	0.00617266
AT3G49170	EMB2261	Tetratricopeptide repeat (TPR)-like superfamily protein	-1.01672	1.26e-05
AT4G28730	GrxC5	Glutaredoxin family protein	-1.01451	0.000456102
AT1G04820	TUA4	tubulin alpha-4 chain	-1.01395	3.3e-13
AT5G42720	AT5G42720	Glycosyl hydrolase family 17 protein	-1.01188	0.0110267
AT2G30424	TCL2	Homeodomain-like superfamily protein	-1.01072	4.88e-05
AT1G35230	AGP5	arabinogalactan protein 5	-1.01034	0.0483686
AT1G29670	AT1G29670	GDSL-like Lipase/Acylhydrolase superfamily protein	-1.0102	0.000233542
AT1G12990	AT1G12990	beta-1,4-N-acetylglucosaminyltransferase family protein	-1.01011	1.82e-05
AT5G64580	EMB3144	AAA-type ATPase family protein	-1.00948	1.53e-05
AT4G31360	AT4G31360	selenium binding protein	-1.0094	0.00263515
AT2G18380	GATA20	GATA transcription factor 20	-1.00829	0.0433379
AT3G08630	AT3G08630	alphavirus core family protein (DUF3411)	-1.00703	5.18e-07
AT1G70280	AT1G70280	NHL domain-containing protein	-1.00656	1.77e-05
AT2G46380	AT2G46380	extra-large G-like protein, putative (DUF3133)	-1.00648	0.000162318
AT3G20570	ENODL9	early nodulin-like protein 9	-1.00503	0.0123579
AT5G14060	CARAB-AK-LYS	Aspartate kinase family protein	-1.00495	1.89e-08
AT4G39840	AT4G39840	cell wall integrity/stress response component-like protein	-1.00425	5.27e-12
AT5G01530	LHCB4.1	light harvesting complex photosystem II	-1.00276	2.84e-07
[truncated: 7 more columns]

## Sheet: Up-in-GL vs 400 ppm CO2 GL
Genes upregulated in different CO2 concentrations at GL in comparison to ambient CO2 concentration (400 ppm) at GL: log2 fold change ≥ 1 , p-value < 0.05
	Genes specifically and strongly responding to CO2 deprivation: Highly upregulated by removing of CO2 (both in GL or PI treated leaves)
	Genes involved in the biosynthesis and metabolism of flavonoids
	Genes specifically responding to the changes of CO2 concentration : Upregulated at 0, 100 and 1000 ppm (both in GL or PI treated leaves)
Upregulated in 0 ppm CO2 GL							Upregulated in 100 ppm CO2 GL							Upregulated in 1000 ppm CO2 GL							Upregulated in 0 and 100 ppm CO2 GL									Upregulated in 0 and 1000 ppm CO2 GL									Upregulated in 100 and 1000 ppm CO2 GL									Upregulated in 0, 100 and 1000 ppm CO2 GL
			0 ppm CO2 GL	0 ppm CO2 GL						100 ppm CO2 GL	100 ppm CO2 GL						1000 ppm CO2 GL	1000 ppm CO2 GL						0 ppm CO2 GL	100 ppm CO2 GL	0 ppm CO2 GL	100 ppm CO2 GL						0 ppm CO2 GL	1000 ppm CO2 GL	0 ppm CO2 GL	1000 ppm CO2 GL						100 ppm CO2 GL	1000 ppm CO2 GL	100 ppm CO2 GL	1000 ppm CO2 GL
Gene ID	Gene name	Description	log2 value	P-value			Gene ID	Gene name	Description	log2 value	P-value			Gene ID	Gene name	Description	log2 value	P-value			Gene ID	Gene name	Description	log2 value	log2 value	P-value	P-value			Gene ID	Gene name	Description	log2 value	log2 value	P-value	P-value			Gene ID	Gene name	Description	log2 value	log2 value	P-value	P-value			Gene ID	Gene name
AT5G42800	DFR	dihydroflavonol 4-reductase	10.5242	2.73e-07			AT1G05680	UGT74E2	Uridine diphosphate glycosyltransferase 74E2	6.89077	0.00098379			AT3G17070	AT3G17070	Peroxidase family protein	2.27271	2.43e-10			AT3G52320	AT3G52320	F-box and associated interaction domains-containing protein	6.33413	4.21167	2.55e-06	0.00283332			AT1G25054	LpxC3	UDP-3-O-acyl N-acetylglycosamine deacetylase family protein	20.5235	22.7611	0.00242427	0.0159114			AT3G55500	EXPA16	expansin A16	2.3733	5.0113	0.037108	4.64e-05			AT3G61900	AT3G61900
AT1G66390	MYB90	myb domain protein 90; Production of anthocyanin pigment 2 protein (PAP2)	8.19059	0.000618024			AT2G46670	AT2G46670	CCT motif family protein	5.67131	0.0406977			AT1G21540	AT1G21540	AMP-dependent synthetase and ligase family protein	1.95893	0.000116894			AT1G73010	PS2	inorganic pyrophosphatase 1	4.43549	3.58549	7.49e-19	1.01e-12			AT2G14610	PR1	pathosis-related protein 1	7.20761	6.58123	0.000162273	0.0150534			AT5G52900	MAKR6	membrane-associated kinase regulator	1.29041	1.07554	3.11e-05	0.0162506			AT1G19780	CNGC8
AT5G17220	GSTF12	glutathione S-transferase phi 12: anthocyanin-containing compound metabolic process, regulation of flavonol biosynthetic process.	8.08307	6.78e-07			AT1G23300	AT1G23300	MATE efflux family protein	5.07496	0.0203056			AT3G62820	AT3G62820	Plant invertase/pectin methylesterase inhibitor superfamily protein	1.89093	9.05e-09			AT1G15380	GLYI4	Lactoylglutathione lyase / glyoxalase I family protein	4.29884	2.09509	1.96e-06	0.0350145			AT2G29370	AT2G29370	NAD(P)-binding Rossmann-fold superfamily protein	4.15787	2.35973	1.16e-13	0.00227242			AT5G41400	AT5G41400	RING/U-box superfamily protein	1.20489	1.00279	0.000112775	0.0318181			AT1G08830	CSD1
AT5G54060	UF3GT	UDP-glucose:flavonoid 3-o-glucosyltransferase	7.96734	9.18e-06			AT3G45960	EXLA3	expansin-like A3	4.81141	0.000567743			AT5G51850	TRM24	hypothetical protein	1.88035	0.00776503			AT5G42825	AT5G42825	hypothetical protein	4.15613	4.2566	5.92e-13	3.73e-14			AT1G34060	AT1G34060	Pyridoxal phosphate (PLP)-dependent transferases superfamily protein	3.82921	2.4058	1.86e-09	0.00677309												AT2G39705	RTFL8
AT4G31875	AT4G31875	hypothetical protein	7.95905	0.00013772			AT1G33055	AT1G33055	HYPOXIA RESPONSE UNKNOWN PROTEIN 32	4.72528	0.000665626			AT5G19580	AT5G19580	glyoxal oxidase-related protein	1.87963	3.7e-08			AT3G52310	AT3G52310	hypothetical protein	3.75835	2.78865	5.74e-43	1.13e-23			AT2G17710	AT2G17710	Big1	2.7881	1.7332	4.69e-08	0.0215202												AT1G12520	CCS
AT3G29590	AT5MAT	encodes a malonyl-CoA:anthocyanidin 5-O-glucoside-6"-O-malonyltransferase that is coordinately expressed with a epistatic 5-O-anthocyanidin glucosyltransferase (At4g14090).	7.70834	0.00061671			AT1G35140	PHI-1	Phosphate-responsive 1 family protein	3.77245	1.53e-05			AT5G46140	AT5G46140	hypothetical protein	1.83037	0.00593883			AT1G48750	AT1G48750	Bifunctional inhibitor/lipid-transfer protein/seed storage 2S albumin superfamily protein	3.47655	3.75287	0.0316897	0.0177433			AT1G24851	AT1G24851	hypothetical protein	2.67031	3.32101	0.00254849	0.0038573												AT2G28190	CSD2
AT4G22880	LDOX	leucoanthocyanidin dioxygenase	7.03244	4.42e-08			AT3G29370	P1R3	Encodes a atypical member of the bHLH (basic helix-loop-helix) family transcriptional factors.	3.67804	0.00253731			AT5G53450	ORG1	OBP3-responsive protein 1	1.53527	9.32e-06			AT5G41080	GDPD2	PLC-like phosphodiesterases superfamily protein	3.39308	3.31667	0.000210106	0.000273995			AT5G16570	AT5G16570	glutamine synthetase 14	2.2529	2.25274	3.55e-05	0.00135291
AT5G39520	AT5G39520	CHLOROPLAST-LOCALIZED SENESCENCE-ASSOCIATED PROTEIN, CSAP	6.5888	5.31e-06			AT5G36710	AT5G36710	transmembrane protein	3.63755	0.031076			AT5G02540	AT5G02540	NAD(P)-binding Rossmann-fold superfamily protein	1.45261	0.0425987			AT5G06520	AT5G06520	SWAP (Suppressor-of-White-APricot)/surp domain-containing protein	3.30517	2.82272	1.29e-06	4.39e-05			AT4G32940	GAMMA-VPE	gamma vacuolar processing enzyme	2.09282	1.15578	8.5e-10	0.0219822
AT4G09820	TT8	basic helix-loop-helix (bHLH) DNA-binding superfamily protein: TT8 is a regulation factor that acts in a concerted action with TT1, PAP1 and TTG1 on the regulation of flavonoid pathways, namely proanthocyanidin and anthocyanin biosynthesis	6.11042	0.000586296			AT5G16023	RTFL18	ROTUNDIFOLIA like 18	3.5962	0.000188108			AT5G07810	AT5G07810	SNF2 domain-containing protein / helicase domain-containing protein / HNH endonuclease domain-containing protein	1.43927	0.0227036			AT5G41590	AT5G41590	LURP-one-like protein (DUF567)	3.02266	1.42574	1.95e-17	0.000147822			AT2G11810	MGDC	monogalactosyldiacylglycerol synthase type C	1.51033	2.28724	1.06e-05	2.43e-10
AT4G36430	AT4G36430	Peroxidase superfamily protein	6.09766	0.00234302			AT4G38820	AT4G38820	hypothetical protein	3.55352	0.0344844			AT1G05400	AT1G05400	hypothetical protein	1.3188	0.0324947			AT4G39070	BZS1	B-box zinc finger family protein	3.01348	1.50726	2.88e-08	0.00956032			AT5G09220	AAP2	amino acid permease 2	1.38205	1.06182	8.27e-05	0.048178
AT5G13930	CHS	Chalcone and stilbene synthase family protein: Encodes chalcone synthase (CHS), a key enzyme involved in the biosynthesis of flavonoids.	5.98502	9.73e-08			AT1G29490	AT1G29490	SAUR-like auxin-responsive protein family	3.44392	0.00117617			AT5G47370	HAT2	Homeobox-leucine zipper protein 4 (HB-4) / HD-ZIP protein	1.29478	0.000457801			AT3G61060	PP2-A13	phloem protein 2-A13	2.93717	2.27372	7.49e-19	5.34e-12			AT5G52740	AT5G52740	Copper transport protein family	1.37296	1.63319	0.0144604	0.0479589
AT2G26400	ARD3	acireductone dioxygenase 3	5.89005	0.0040563			AT5G48490	AT5G48490	Bifunctional inhibitor/lipid-transfer protein/seed storage 2S albumin superfamily protein	3.437	0.00163236			AT2G46720	KCS13	3-ketoacyl-CoA synthase 13	1.18723	0.000214611			AT3G30775	ERD5	Methylenetetrahydrofolate reductase family protein	2.88207	1.24344	9.43e-12	0.0047491			AT1G55760	AT1G55760	BTB/POZ domain-containing protein	1.35089	1.02349	2.95e-05	0.0337679
AT2G23540	AT2G23540	GDSL-like Lipase/Acylhydrolase superfamily protein	5.56971	0.0288327			AT2G18500	OFP7	ovate family protein 7	3.30605	0.0185573			AT2G28870	AT2G28870	cyclin-dependent kinase inhibitor SMR1-like protein	1.18687	0.00573046			AT4G37610	BT5	BTB and TAZ domain protein 5	2.85275	2.82546	7.59e-11	4.73e-11			AT5G59050	AT5G59050	G patch domain protein	1.20654	1.08048	9.51e-05	0.0132547
AT1G51780	ILL5	IAA-amino acid hydrolase ILR1-like 5	5.5307	0.0374715			AT4G34790	AT4G34790	SAUR-like auxin-responsive protein family	3.30202	0.000371599			AT2G46660	CYP78A6	cytochrome P450, family 78, subfamily A, polypeptide 6	1.16465	0.00135291			AT1G24580	AT1G24580	RING/U-box superfamily protein	2.79391	1.74225	1.13e-10	0.000152584			AT4G36410	UBC17	ubiquitin-conjugating enzyme 17	1.15258	1.33678	0.00755812	0.0302789
AT5G51190	ERF105	Integrase-type DNA-binding superfamily protein; encodes a member of the ERF (ethylene response factor) subfamily B-3 of ERF/AP2 transcription factor family.	5.41544	0.000511525			AT4G28140	AT4G28140	Integrase-type DNA-binding superfamily protein	3.28299	0.00441239			AT3G18290	BTS	zinc finger protein-like protein	1.13788	0.0182737			AT5G59990	AT5G59990	CCT motif family protein	2.75338	2.09068	0.000469064	0.0107105			AT3G23790	AAE16	AMP-dependent synthetase and ligase family protein	1.08505	1.24505	8.43e-05	0.000220744
AT3G28510	AT3G28510	P-loop containing nucleoside triphosphate hydrolases superfamily protein	5.34216	0.00527813			AT3G02410	ICME-LIKE2	alpha/beta-Hydrolases superfamily protein	2.97413	0.0021341			AT3G23430	PHO1	phosphate 1	1.10362	0.0404259			AT5G46115	AT5G46115	hypothetical protein	2.7252	1.87316	6.1e-05	0.00977093			AT4G04955	ALN	allantoinase	1.05616	1.15035	0.00189175	0.0152224
AT3G13229	AT3G13229	kinesin-like protein (DUF868)	5.11469	0.0311142			AT2G21910	CYP96A5	cytochrome P450, family 96, subfamily A, polypeptide 5	2.97183	0.0170158			AT2G36630	AT2G36630	Sulfite exporter TauE/SafE family protein	1.09972	3.23e-06			AT4G35770	SEN1	Rhodanese/Cell cycle control phosphatase superfamily protein	2.72429	2.49428	8.13e-05	0.000277803			AT2G43500	AT2G43500	Plant regulator RWP-RK family protein	1.0432	1.02521	0.0004662	0.0145611
AT3G52330	AT3G52330	F-box associated ubiquitination effector family protein	4.97902	0.0036101			AT4G36850	AT4G36850	PQ-loop repeat family protein / transmembrane family protein	2.96374	0.00315566			AT3G22760	SOL1	Tesmin/TSO1-like CXC domain-containing protein	1.05757	0.0425987			AT4G27450	AT4G27450	aluminum induced protein with YGL and LRDR motifs	2.71485	3.10238	9.06e-06	2.03e-07			AT4G08300	UMAMIT17	nodulin MtN21 /EamA-like transporter family protein	1.03671	1.05092	0.00119316	0.0208789
AT1G26390	AT1G26390	FAD-binding Berberine family protein	4.92408	0.0266958			AT1G52245	AT1G52245	dynein light chain LC6, flagellar outer arm-like protein	2.93526	3.19e-05			AT3G19230	AT3G19230	Leucine-rich repeat (LRR) family protein	1.05702	0.0312173			AT4G33467	AT4G33467	hypothetical protein	2.65514	2.54448	0.00860178	0.0110538
AT3G11480	BSMT1	S-adenosyl-L-methionine-dependent methyltransferases superfamily protein	4.85294	0.0352979			AT5G57785	AT5G57785	hypothetical protein	2.90053	8.42e-07			AT4G13560	UNE15	Late embryosis abundant protein (LEA) family protein	1.02797	0.0186378			AT2G21820	AT2G21820	seed maturation protein	2.65336	2.10151	0.000164056	0.00376457
AT1G73330	DR4	drought-repressed 4	4.84849	5.71e-09			AT3G47340	ASN1	glutamine-dependent asparagine synthase 1	2.855	0.000634171										AT1G68620	AT1G68620	alpha/beta-Hydrolases superfamily protein	2.61656	1.54245	7.07e-05	0.0283158
AT5G38780	AT5G38780	S-adenosyl-L-methionine-dependent methyltransferases superfamily protein	4.76647	1.01e-06			AT5G08150	SOB5	suppressor of phytochrome b 5	2.83509	0.00133689										AT5G17165	AT5G17165	hypothetical protein	2.54212	2.83129	0.0128969	0.00435802
AT3G26330	CYP71B37	cytochrome P450, chloropalst, CYTOCHROME P450, aplha and aromatic amino acids	4.71413	0.0410747			AT5G56555	AT5G56555	hypothetical protein	2.78692	0.00231065										AT5G64190	AT5G64190	neuronal PAS domain protein	2.49615	2.21137	0.00683439	0.0164902
AT3G22620	AT3G22620	Bifunctional inhibitor/lipid-transfer protein/seed storage 2S albumin superfamily protein	4.69187	0.00586374			AT4G24275	AT4G24275	hypothetical protein	2.77579	0.00191313										AT5G17300	RVE1	Homeodomain-like superfamily protein	2.43282	1.64002	6.96e-07	0.00113233
AT4G35160	AT4G35160	O-methyltransferase family protein	4.65526	0.00467592			AT4G29905	AT4G29905	hypothetical protein	2.71066	4.02e-12										AT4G26150	CGA1	cytokinin-responsive gata factor 1	2.3958	1.80807	1.85e-14	6.81e-09
AT5G37990	AT5G37990	S-adenosyl-L-methionine-dependent methyltransferase superfamily protein	4.61435	0.00161173			AT3G48260	WNK3	with no lysine (K) kinase 3	2.68569	0.000208595										AT4G16000	AT4G16000	hypothetical protein	2.37695	1.06551	2.49e-13	0.0015974
AT3G28740	CYP81D11	Cytochrome P450 superfamily protein	4.57612	0.00888608			AT4G34810	AT4G34810	SAUR-like auxin-responsive protein family	2.68234	7.52e-05										AT1G33102	AT1G33102	hypothetical protein	2.36893	1.87781	3.18e-08	1.45e-05
AT3G02885	GASA5	GAST1 protein homolog 5	4.51866	0.00637349			AT4G38400	EXLA2	expansin-like A2	2.67349	0.00638072										AT5G10340	AT5G10340	F-box family protein	2.35197	2.14279	0.00384049	0.0096452
AT4G21830	MSRB7	methionine sulfoxide reductase B7	4.43568	0.0178812			AT3G03820	SAUR29	SAUR-like auxin-responsive protein family	2.67031	8.3e-06										AT1G67856	AT1G67856	hypothetical protein	2.32476	1.75297	0.000126909	0.00520521
AT4G11911	AT4G11911	STAY-GREEN-like protein	4.4164	0.018239			AT1G10550	XTH33	xyloglucan:xyloglucosyl transferase 33	2.66544	0.00265331										AT2G37750	AT2G37750	hypothetical protein	2.28595	3.09727	0.0094814	0.000195734
AT5G20260	AT5G20260	Exostosin family protein	4.32762	0.00224076			AT2G47270	UPB1	transcription factor UPBEAT protein	2.66203	0.000795384										AT4G07408	AT4G07408	hypothetical protein	2.22706	1.64988	9.05e-09	2.21e-05
AT1G70910	DEP	RING/U-box superfamily protein	4.31868	0.0176788			AT2G44130	AT2G44130	Galactose oxidase/kelch repeat superfamily protein	2.60469	0.013699										AT1G02610	AT1G02610	RING/FYVE/PHD zinc finger superfamily protein	2.19972	1.45659	1.74e-12	3.6e-06
AT5G41315	GL3	basic helix-loop-helix (bHLH) DNA-binding superfamily protein	4.31174	0.0112007			AT2G20880	ERF53	Integrase-type DNA-binding superfamily protein	2.59247	0.0332756										AT2G33830	AT2G33830	Dormancy/auxin associated family protein	2.19138	2.39377	7.19e-08	1.62e-09
AT2G42430	LBD16	lateral organ boundaries-domain 16	4.29392	0.002989			AT2G18969	AT2G18969	transcription factor/transcription regulator	2.59046	0.0483652										AT5G56550	OXS3	oxidative stress 3	2.18675	2.26727	2.89e-19	2.39e-21
AT5G46040	AT5G46040	Major facilitator superfamily protein	4.29089	0.00421252			AT4G37230	AT4G37230	Photosystem II manganese-stabilising protein (PsbO) family	2.57496	0.00684849										AT5G10946	AT5G10946	hypothetical protein	2.18434	1.1446	2.15e-11	0.000825399
AT2G30830	AT2G30830	2-oxoglutarate (2OG) and Fe(II)-dependent oxygenase superfamily protein	4.27397	0.0189866			AT5G17800	MYB56	myb domain protein 56	2.53649	0.0162422										AT4G33150	AT4G33150	lysine-ketoglutarate reductase/saccharopine dehydrogenase bifunctional enzyme	2.16595	1.13697	6.85e-08	0.00656378
AT1G66370	MYB113	myb domain protein 113	4.22853	0.00504351			AT2G26010	PDF1.3	plant defensin 1.3	2.53463	0.00506994										AT1G80920	J8	Chaperone DnaJ-domain superfamily protein	2.14651	2.30823	3.03e-14	3.82e-17
AT4G11070	WRKY41	WRKY family transcription factor	4.18167	0.0489095			AT5G66580	AT5G66580	hypothetical protein	2.50801	3.59e-09										AT2G31945	AT2G31945	transmembrane protein	2.14376	1.76525	7.29e-17	1.5e-11
AT3G10320	AT3G10320	Glycosyltransferase family 61 protein	4.14815	0.0098476			AT1G11362	AT1G11362	Plant invertase/pectin methylesterase inhibitor superfamily protein	2.50184	0.0219983										AT1G23050	AT1G23050	hydroxyproline-rich glycoprotein family protein	2.14244	2.04838	1.7e-09	4.57e-09
AT1G65970	TPX2	thioredoxin-dependent peroxidase 2	4.10186	0.00883431			AT5G27780	SAUR75	SAUR-like auxin-responsive protein family	2.47706	0.00180717										AT3G15450	AT3G15450	aluminum induced protein with YGL and LRDR motifs	2.14155	2.67016	1.59e-05	2.87e-08
AT1G54020	AT1G54020	GDSL-like Lipase/Acylhydrolase superfamily protein	4.08211	0.00426927			AT2G20670	AT2G20670	sugar phosphate exchanger, putative (DUF506)	2.47439	1.13e-06										AT1G49700	AT1G49700	Plant protein 1589 of unknown function	2.14127	1.54452	0.00362701	0.0475182
AT1G48000	MYB112	myb domain protein 112	4.05388	3.7e-07			AT4G37220	AT4G37220	Cold acclimation protein WCOR413 family	2.47123	0.0442106										AT1G16730	UP6	hypothetical protein	2.13569	1.22075	4.71e-06	0.0114748
AT3G11740	AT3G11740	LURP-one-like protein (DUF567)	4.04691	0.00760622			AT3G03830	SAUR28	SAUR-like auxin-responsive protein family	2.46847	0.00067552										AT3G04000	AT3G04000	NAD(P)-binding Rossmann-fold superfamily protein	2.13227	1.77764	2.66e-05	0.000529142
AT3G23637	DVL21	DVL family protein	4.01991	0.0298799			AT4G12735	AT4G12735	hypothetical protein	2.45782	0.0269205										AT1G08630	THA1	threonine aldolase 1	2.12715	1.90538	0.00770901	0.0191363
AT1G10070	BCAT-2	branched-chain amino acid transaminase 2	4.00703	1.28e-08			AT5G65730	XTH6	xyloglucan endotransglucosylase/hydrolase 6	2.45513	5.93e-06										AT4G04972	AT4G04972	hypothetical protein	2.09288	1.78951	0.00229307	0.0104917
AT4G09300	AT4G09300	LisH and RanBPM domains containing protein	4.0026	0.012705			AT4G34770	AT4G34770	SAUR-like auxin-responsive protein family	2.43618	8.69e-05										AT5G49360	BXL1	beta-xylosidase 1	2.08548	3.11253	0.00523499	1.25e-05
AT4G23700	CHX17	cation/H+ exchanger 17	3.99296	0.00985188			AT1G49200	AT1G49200	RING/U-box superfamily protein	2.41267	4.36e-08										AT4G25490	CBF1	C-repeat/DRE binding factor 1	2.05382	1.09866	1.45e-10	0.00103978
AT2G13810	ALD1	AGD2-like defense response protein 1	3.98897	0.00197459			AT5G53250	AGP22	arabinogalactan protein 22	2.403	0.0235005										AT1G78290	SNRK2-8	Protein kinase superfamily protein	2.03696	1.37158	5.69e-12	4.4e-06
AT5G38710	AT5G38710	Methylenetetrahydrofolate reductase family protein	3.96712	6.78e-06			AT5G38100	AT5G38100	S-adenosyl-L-methionine-dependent methyltransferases superfamily protein	2.36161	0.00161657										AT1G72200	AT1G72200	RING/U-box superfamily protein	1.98395	1.87668	1.45e-06	5.85e-06
AT1G69480	AT1G69480	EXS (ERD1/XPR1/SYG1) family protein	3.94197	0.000240758			AT2G19800	MIOX2	myo-inositol oxygenase 2	2.35149	0.0105295										AT5G21940	AT5G21940	hybrid signal transduction histidine kinase M-like protein	1.98042	2.44401	1.37e-14	6.32e-23
AT3G05260	AT3G05260	NAD(P)-binding Rossmann-fold superfamily protein	3.94067	0.015179			AT3G03840	SAUR27	SAUR-like auxin-responsive protein family	2.34653	0.000219268										AT5G65207	AT5G65207	hypothetical protein	1.97809	2.38129	3.17e-16	3.31e-24
AT4G21490	NDB3	NAD(P)H dehydrogenase B3	3.92098	0.00684174			AT5G50335	AT5G50335	hypothetical protein	2.34274	0.017784										AT1G28330	DYL1	dormancy-associated protein-like 1	1.96355	1.98743	4.32e-05	2.59e-05
AT2G41810	AT2G41810	imidazolonepropionase (Protein of unknown function, DUF642)	3.91558	0.0285289			AT2G24692	AT2G24692	BTB/POZ domain protein	2.34155	0.031865										AT2G02060	AT2G02060	Homeodomain-like superfamily protein	1.95255	1.142	1.15e-05	0.0139664
AT4G29690	AT4G29690	Alkaline-phosphatase-like family protein	3.91304	1.29e-05			AT1G53163	AT1G53163	membrane-associated kinase regulator	2.32946	0.000807235										AT2G27830	AT2G27830	hypothetical protein	1.92963	1.35783	3.21e-13	2.9e-07
AT4G37140	MEE69	alpha/beta-Hydrolases superfamily protein	3.87027	0.00111631			AT5G65390	AGP7	arabinogalactan protein 7	2.3167	0.0270478										AT2G21730	CAD2	cinnamyl alcohol dehydrogenase homolog 2	1.9226	1.68045	0.0135296	0.0372147
AT4G10950	AT4G10950	SGNH hydrolase-type esterase superfamily protein	3.86283	0.0288127			AT5G22870	AT5G22870	Late embryosis abundant (LEA) hydroxyproline-rich glycoprotein family	2.30003	0.0147762										AT5G54585	AT5G54585	hypothetical protein	1.91281	3.03703	9.65e-08	6.45e-19
AT5G05770	WOX7	WUSCHEL related homeobox 7	3.84145	0.0332035			AT1G52750	AT1G52750	alpha/beta-Hydrolases superfamily protein	2.2904	0.0474532										AT4G39795	AT4G39795	hypothetical protein	1.90599	1.41702	1.29e-05	0.00138071
AT2G22770	NAI1	basic helix-loop-helix (bHLH) DNA-binding superfamily protein	3.82463	9.16e-05			AT2G42870	PAR1	phy rapidly regulated 1	2.2892	0.000231769										AT2G40000	HSPRO2	ortholog of sugar beet HS1 PRO-1 2	1.88282	1.52734	7.18e-12	2.04e-08
AT1G72260	THI2.1	thionin 2.1	3.82403	0.022745			AT2G05540	AT2G05540	Glycine-rich protein family	2.28239	0.0022589										AT3G13750	BGAL1	beta galactosidase 1	1.88222	2.56403	0.000238286	2.12e-07
AT3G49580	LSU1	response to low sulfur 1	3.79019	4.72e-07			AT1G05770	AT1G05770	Mannose-binding lectin superfamily protein	2.26988	0.00143632										AT4G35750	AT4G35750	SEC14 cytosolic factor family protein / phosphoglyceride transfer family protein	1.85785	1.0964	2.49e-13	1.87e-05
AT2G25440	RLP20	receptor like protein 20	3.7754	0.00300621			AT2G25780	AT2G25780	hypothetical protein	2.26427	0.000101417										AT5G02020	SIS	E3 ubiquitin-protein ligase RLIM-like protein	1.85521	1.56707	4.2e-05	0.000556182
AT4G15100	scpl30	serine carboxypeptidase-like 30	3.75333	0.0474862			AT5G14110	AT5G14110	peroxidase (DUF 3339)	2.25973	0.00249714										AT5G24870	AT5G24870	RING/U-box superfamily protein	1.85425	1.08676	7.31e-15	8.53e-06
AT2G04038	bZIP48	basic leucine-zipper 48	3.75319	0.0432259			AT4G13790	AT4G13790	SAUR-like auxin-responsive protein family	2.25737	0.00894321										AT2G04795	AT2G04795	hypothetical protein	1.85387	1.39708	2.72e-25	1.03e-14
AT3G19663	AT3G19663	hypothetical protein	3.73742	0.0282935			AT3G23635	RTFL13	ROTUNDIFOLIA like 13	2.24139	0.000344547										AT2G39570	ACR9	ACT domain-containing protein	1.84994	2.0148	3.34e-26	1.01e-31
AT1G08645	AT1G08645	hypothetical protein	3.72865	0.0481111			AT5G37300	WSD1	O-acyltransferase (WSD1-like) family protein	2.24102	0.021686										AT3G27650	LBD25	LOB domain-containing protein 25	1.84791	1.41953	0.000491235	0.0104658
AT5G18840	AT5G18840	Major facilitator superfamily protein	3.72201	1.05e-06			AT1G55330	AGP21	arabinogalactan protein 21	2.2365	0.0113099										AT4G36900	RAP2.10	related to AP2 10	1.82533	1.10959	5.37e-11	9.45e-05
AT1G77520	AT1G77520	O-methyltransferase family protein	3.72078	0.00346501			AT3G46490	AT3G46490	2-oxoglutarate (2OG) and Fe(II)-dependent oxygenase superfamily protein	2.21582	0.00519955										AT3G05936	AT3G05936	hypothetical protein	1.81786	1.65205	1.47e-09	2.66e-08
AT4G37150	MES9	methyl esterase 9	3.70272	0.000164807			AT2G27385	AT2G27385	Pollen Ole e 1 allergen and extensin family protein	2.19286	1.9e-07										AT1G19660	AT1G19660	Wound-responsive family protein	1.80898	1.469	2.94e-26	3.87e-18
AT5G13330	Rap2.6L	related to AP2 6l	3.69409	0.0108997			AT3G53250	AT3G53250	SAUR-like auxin-responsive protein family	2.18091	0.00850747										AT4G34990	MYB32	myb domain protein 32	1.7873	1.12932	1.41e-07	0.0012543
AT3G22560	AT3G22560	Acyl-CoA N-acyltransferases (NAT) superfamily protein	3.68641	3.47e-05			AT2G42900	AT2G42900	Plant basic secretory protein (BSP) family protein	2.17109	1.41e-08										AT1G75380	BBD1	bifunctional nuclease in basal defense response 1	1.76337	1.39416	7.25e-18	6.62e-12
AT1G13520	AT1G13520	hypothetical protein	3.63702	0.0492012			AT4G38860	AT4G38860	SAUR-like auxin-responsive protein family	2.16585	2.57e-09										AT5G17490	RGL3	RGA-like protein 3	1.75751	1.28452	0.000603329	0.0145243
AT3G16450	JAL33	Mannose-binding lectin superfamily protein	3.60286	0.0204423			AT4G15690	AT4G15690	Thioredoxin superfamily protein	2.1598	0.00586488										AT1G52342	AT1G52342	hypothetical protein	1.75524	2.17754	7.91e-12	1.49e-18
AT4G13860	AT4G13860	RNA-binding (RRM/RBD/RNP motifs) family protein	3.52841	0.00115815			AT1G19610	PDF1.4	defensin-like protein	2.12708	0.010052										AT1G70000	AT1G70000	myb-like transcription factor family protein	1.75127	1.10088	9.3e-13	1.08e-05
AT1G54575	AT1G54575	hypothetical protein	3.47772	5.86e-05			AT3G48360	BT2	BTB and TAZ domain protein 2	2.12066	0.00421972										AT5G43150	AT5G43150	elongation factor	1.75026	1.24395	3.68e-07	0.000334572
AT5G66870	ASL1	ASYMMETRIC LEAVES 2-like 1	3.4417	0.0068727			AT3G25855	AT3G25855	Copper transport protein family	2.11973	0.00398164										AT2G32150	AT2G32150	Haloacid dehalogenase-like hydrolase (HAD) superfamily protein	1.74885	1.81543	8.08e-07	1.8e-07
AT3G26460	AT3G26460	Polyketide cyclase/dehydrase and lipid transport superfamily protein	3.43408	6.56e-06			AT1G20190	EXPA11	expansin 11	2.11867	0.00331269										AT4G27410	RD26	NAC (No Apical Meristem) domain transcriptional regulator superfamily protein	1.74352	1.16605	4.6e-13	1.48e-06
AT1G61120	TPS04	terpene synthase 04	3.43088	0.00925152			AT4G30280	XTH18	xyloglucan endotransglucosylase/hydrolase 18	2.1023	0.00840103										AT5G16410	AT5G16410	HXXXD-type acyl-transferase family protein	1.74024	1.47995	3.98e-05	0.000496652
AT2G35585	AT2G35585	cystic fibrosis transmembrane conductance regulator	3.42921	3.22e-08			AT2G14900	AT2G14900	Gibberellin-regulated family protein	2.09372	0.00537187										AT2G27180	AT2G27180	hypothetical protein	1.73225	1.05847	4.44e-05	0.0203056
AT5G28237	AT5G28237	Pyridoxal-5'-phosphate-dependent enzyme family protein	3.42648	0.00175761			AT4G38850	SAUR15	SAUR-like auxin-responsive protein family	2.09314	2.2e-07										AT2G36800	DOGT1	don-glucosyltransferase 1	1.72837	1.19291	1.75e-09	3.74e-05
AT4G21840	MSRB8	methionine sulfoxide reductase B8	3.42631	0.00429772			AT4G37235	AT4G37235	Uncharacterized protein family (UPF0497)	2.0888	0.000503987										AT1G80180	AT1G80180	hypothetical protein	1.72159	1.55571	6.29e-13	3.67e-11
AT3G23420	AT3G23420	F-box and associated interaction domains-containing protein	3.39191	0.0165074			AT3G45970	EXLA1	expansin-like A1	2.07658	5.46e-05										AT5G20230	BCB	blue-copper-binding protein	1.72034	1.15728	7.16e-09	0.000110916
AT1G02470	AT1G02470	Polyketide cyclase/dehydrase and lipid transport superfamily protein	3.38683	5.14e-06			AT4G05430	AT4G05430	Carbohydrate-binding X8 domain superfamily protein	2.0742	0.00711319										AT5G66052	AT5G66052	transmembrane protein	1.72023	1.81965	8.35e-10	2.78e-11
AT3G18250	AT3G18250	Putative membrane lipoprotein	3.38201	0.000309022			AT3G24463	AT3G24463	nuclear transport factor 2 family protein	2.07418	0.0303513										AT3G09390	MT2A	metallothionein 2A	1.7186	1.48846	1.8e-08	8.53e-07
AT1G65890	AAE12	acyl activating enzyme 12	3.37802	0.00850218			AT4G22620	AT4G22620	SAUR-like auxin-responsive protein family	2.05727	0.0445147										AT1G58180	BCA6	beta carbonic anhydrase 6	1.71617	1.07031	1.06e-25	1.25e-10
AT5G63450	CYP94B1	cytochrome P450, family 94, subfamily B, polypeptide 1	3.37581	0.00781933			AT5G18050	SAUR22	SAUR-like auxin-responsive protein family	2.05475	0.00908522										AT4G22920	NYE1	non-yellowing 1	1.71282	1.00895	9.19e-12	8.05e-05
AT3G55970	JRG21	jasmonate-regulated 21	3.36247	0.00561448			AT1G16390	AT1G16390	organic cation/carnitine transporter 3	2.04607	0.000370873										AT4G30670	AT4G30670	Putative membrane lipoprotein	1.69253	1.46515	0.00186042	0.00881508
AT3G20340	AT3G20340	protein expression protein	3.3447	4.66e-06			AT3G50560	AT3G50560	NAD(P)-binding Rossmann-fold superfamily protein	2.04353	2.29e-06										AT3G15630	AT3G15630	plant/protein	1.66372	2.17325	0.000169631	3.8e-07
AT4G37700	AT4G37700	hypothetical protein	3.3323	0.000839864			AT5G18010	SAUR19	SAUR-like auxin-responsive protein family	2.04328	0.000839546										AT4G25470	CBF2	C-repeat/DRE binding factor 2	1.66282	1.22413	8.08e-07	0.000322466
AT5G48850	ATSDI1	Tetratricopeptide repeat (TPR)-like superfamily protein	3.31218	2.62e-07			AT3G16770	EBP	ethylene-responsive element binding protein	2.04239	6.36e-12										AT5G40690	AT5G40690	histone-lysine N-methyltransferase trithorax-like protein	1.66101	1.254	6.13e-06	0.000829733
AT2G39330	JAL23	jacalin-related lectin 23	3.21541	0.00727878			AT2G34530	AT2G34530	transmembrane protein	2.02062	0.0013432										AT3G54880	AT3G54880	zinc finger protein	1.65176	1.21009	4.86e-06	0.000915326
AT3G08860	PYD4	PYRIMIDINE 4	3.2069	3.24e-08			AT2G21200	AT2G21200	SAUR-like auxin-responsive protein family	2.01051	0.000381381										AT1G22190	AT1G22190	Integrase-type DNA-binding superfamily protein	1.64446	1.72866	2.03e-19	3.97e-22
AT2G39030	NATA1	Acyl-CoA N-acyltransferases (NAT) superfamily protein	3.20658	0.0114411			AT3G24450	AT3G24450	Heavy metal transport/detoxification superfamily protein	2.00929	0.00303885										AT5G58650	PSY1	plant peptide containing sulfated tyrosine 1	1.64285	1.1546	5.92e-13	4.85e-07
AT4G11320	AT4G11320	Papain family cysteine protease	3.18508	0.0135082			AT5G03553	AT5G03553	hypothetical protein	2.00393	0.00703421										AT3G50810	AT3G50810	Uncharacterized protein family (UPF0497)	1.63622	1.12754	0.00176991	0.0413477
AT2G37260	TTG2	WRKY family transcription factor family protein	3.1421	0.00012842			AT2G40610	EXPA8	expansin A8	1.99504	0.0269502										AT1G10155	PP2-A10	phloem protein 2-A10	1.63333	1.08327	2.65e-05	0.00686004
AT5G13220	JAZ10	jasmonate-zim-domain protein 10	3.1406	0.00185052			AT5G17305	AT5G17305	hypothetical protein	1.98724	0.0431343										AT2G45170	ATG8E	AUTOPHAGY 8E	1.61712	1.63327	7.9e-09	2.69e-09
AT1G01355	AT1G01355	Putative endonuclease or glycosyl hydrolase	3.1389	0.000167974			AT4G33020	ZIP9	ZIP metal ion transporter family	1.97826	0.049314										AT4G23493	AT4G23493	hypothetical protein	1.60395	1.76915	0.00120715	0.000270885
AT5G40010	AATP1	AAA-ATPase 1	3.13151	0.0496042			AT1G29460	AT1G29460	SAUR-like auxin-responsive protein family	1.97302	3e-11										AT4G34970	ADF9	actin depolymerizing factor 9	1.60324	1.99834	0.00054656	8.44e-06
AT5G24090	CHIA	chitinase A	3.12458	0.0343364			AT1G13700	PGL1	6-phosphogluconolactonase 1	1.96578	3.77e-05										AT5G49450	bZIP1	basic leucine-zipper 1	1.60031	2.0904	5.27e-08	1.5e-13
AT1G56650	PAP1/MYB75	production of anthocyanin pigment 1	3.0876	0.00971473			AT5G40730	AGP24	arabinogalactan protein 24	1.96094	2.64e-06										AT5G66490	AT5G66490	hypothetical protein	1.59789	1.41128	1.83e-12	2.75e-10
AT5G52390	AT5G52390	PAR1 protein	3.08079	0.00839006			AT3G13520	AGP12	arabinogalactan protein 12	1.95297	0.000116733										AT2G46690	AT2G46690	SAUR-like auxin-responsive protein family	1.59333	1.15479	1.62e-11	1.13e-06
AT1G47890	RLP7	receptor like protein 7	3.06963	0.00944513			AT1G29640	AT1G29640	senescence regulator (Protein of unknown function, DUF584)	1.95008	0.0148922										AT1G22500	ATL15	RING/U-box superfamily protein	1.58994	1.09004	0.000286505	0.0149333
AT3G44550	FAR5	fatty acid reductase 5	3.06126	0.0132815			AT3G18530	AT3G18530	ARM repeat superfamily protein	1.94922	0.00224772										AT1G23870	TPS9	trehalose-phosphatase/synthase 9	1.5819	1.15434	8.34e-09	3.04e-05
AT4G14090	AT4G14090	UDP-Glycosyltransferase superfamily protein	3.05633	0.000113398			AT4G33666	AT4G33666	hypothetical protein	1.94495	2.78e-06										AT5G20250	DIN10	Raffinose synthase family protein	1.57021	1.178	0.00506151	0.0384419
AT5G25110	CIPK25	CBL-interacting protein kinase 25	3.04251	3.85e-07			AT3G05400	AT3G05400	Major facilitator superfamily protein	1.93367	0.0165737										AT4G32480	AT4G32480	sugar phosphate exchanger, putative (DUF506)	1.55985	1.15265	7.78e-05	0.00422537
AT5G15500	AT5G15500	Ankyrin repeat family protein	3.03814	3.49e-06			AT4G34760	AT4G34760	SAUR-like auxin-responsive protein family	1.93248	0.000273361										AT3G48180	AT3G48180	CDP-diacylglycerol-glycerol-3-phosphate 3-phosphatidyltransferase	1.5572	1.42727	0.00297335	0.00727989
AT4G25433	AT4G25433	peptidoglycan-binding LysM domain-containing protein	3.03433	0.0314671			AT5G03120	AT5G03120	transmembrane protein	1.92875	0.00444713										AT3G03870	AT3G03870	transmembrane protein	1.55539	1.09668	5.69e-12	1.24e-06
AT3G28270	AT3G28270	transmembrane protein, putative (DUF677)	3.01598	3.28e-05			AT1G52990	AT1G52990	thioredoxin family protein	1.91598	0.0122633										AT1G08570	ACHT4	atypical CYS HIS rich thioredoxin 4	1.54633	1.82568	1.3e-14	4.45e-21
AT1G76790	IGMT5	O-methyltransferase family protein	3.0135	0.00759363			AT1G13670	AT1G13670	hypothetical protein	1.91025	0.00562949										AT5G44005	AT5G44005	hypothetical protein	1.52724	1.37828	9.6e-06	5.76e-05
AT1G66380	MYB114	myb domain protein 114	3.0097	0.00324054			AT4G01335	AT4G01335	TATA box-binding protein associated factor RNA polymerase I subunit B-like protein	1.90656	5.2e-05										AT2G15020	AT2G15020	hypothetical protein	1.50877	1.31688	0.000277475	0.00144425
AT3G20370	AT3G20370	TRAF-like family protein	3.00851	0.0191495			AT5G18020	SAUR20	hypothetical protein	1.905	5.31e-05										AT3G10525	LGO	LOSS OF GIANT CELLS FROM ORGANS	1.50643	1.38639	9.46e-14	2.66e-12
AT4G24000	CSLG2	cellulose synthase like G2	3.00837	1.48e-06			AT1G49500	AT1G49500	transcription initiation factor TFIID subunit 1b-like protein	1.90335	0.000394546										AT5G22920	AT5G22920	CHY-type/CTCHY-type/RING-type Zinc finger protein	1.50262	1.85184	5.88e-06	8.87e-09
AT5G21960	AT5G21960	Integrase-type DNA-binding superfamily protein	2.99326	0.013233			AT2G42820	HVA22F	HVA22-like protein F	1.89716	0.000546894										AT5G04750	AT5G04750	F1F0-ATPase inhibitor protein	1.50195	1.20806	4.38e-08	9.99e-06
AT2G06255	ELF4-L3	ELF4-like 3	2.98627	1.06e-05			AT1G49310	AT1G49310	transmembrane protein	1.8936	4.4e-05										AT2G28200	AT2G28200	C2H2-type zinc finger family protein	1.49894	1.29968	5.26e-11	1.31e-08
AT3G29035	NAC3	NAC domain containing protein 3	2.98533	4.24e-07			AT1G29450	AT1G29450	SAUR-like auxin-responsive protein family	1.89023	3.4e-07										AT2G37950	AT2G37950	RING/FYVE/PHD zinc finger superfamily protein	1.4914	1.27661	4.06e-08	2.57e-06
AT3G55890	AT3G55890	Yippee family putative zinc-binding protein	2.98385	8.35e-05			AT1G49210	AT1G49210	RING/U-box superfamily protein	1.88689	0.00140009										AT1G15740	AT1G15740	Leucine-rich repeat family protein	1.4745	1.3822	3.45e-15	4.95e-14
AT4G00700	AT4G00700	C2 calcium/lipid-binding plant phosphoribosyltransferase family protein	2.97567	0.00280013			AT3G03850	SAUR26	SAUR-like auxin-responsive protein family	1.8792	0.00117397										AT2G36320	AT2G36320	A20/AN1-like zinc finger family protein	1.47234	1.41516	1.08e-11	2.77e-11
AT3G57270	BG1	beta-1,3-glucanase 1	2.97356	0.00335854			AT5G15160	BNQ2	BANQUO 2	1.87539	3.1e-07										AT4G27745	AT4G27745	Yippee family putative zinc-binding protein	1.46473	1.23615	3.64e-10	1.11e-07
AT5G48400	ATGLR1.2	Glutamate receptor family protein	2.95112	0.0098074			AT5G40460	AT5G40460	cyclin-dependent kinase inhibitor SMR3-like protein	1.8703	0.0359575										AT2G37530	AT2G37530	forkhead box protein G1	1.45675	1.21438	2.74e-05	0.000526803
AT5G56795	MT1B	metallothionein 1B	2.92752	5.38e-06			AT4G12690	AT4G12690	DUF868 family protein (DUF868)	1.85299	1.15e-11										AT5G54530	AT5G54530	serine protease, putative (Protein of unknown function, DUF538)	1.45016	1.31137	4.44e-05	0.00023171
AT4G18980	AtS40-3	AtS40-3	2.92611	4.21e-05			AT3G21870		cyclin p21	1.84901	3.63e-10										AT4G15910	DI21	drought-induced 21	1.44755	1.25915	0.000131706	0.000962037
AT3G43930	AT3G43930	BRCT domain-containing DNA repair protein	2.92264	0.00625488			AT5G18030	AT5G18030	SAUR-like auxin-responsive protein family	1.84636	1.32e-05										AT2G19810	OZF1	CCCH-type zinc finger family protein	1.42724	1.21661	4.57e-05	0.000501297
AT5G59530	AT5G59530	2-oxoglutarate (2OG) and Fe(II)-dependent oxygenase superfamily protein	2.91961	0.00421514			AT1G29510	SAUR68	SAUR-like auxin-responsive protein family	1.8458	0.00418392										AT5G20670	AT5G20670	DUF1677 family protein (DUF1677)	1.41822	1.71167	0.000329546	8.17e-06
AT4G04500	CRK37	cysteine-rich RLK (RECEPTOR-like protein kinase) 37	2.91781	0.00211138			AT1G26610	AT1G26610	C2H2-like zinc finger protein	1.84168	0.0159464										AT5G37260	RVE2	Homeodomain-like superfamily protein	1.40208	1.49437	0.00219994	0.000964522
AT1G68765	IDA	Putative membrane lipoprotein	2.90467	0.0226199			AT5G62920	ARR6	response regulator 6	1.83627	0.0019096										AT5G38895	AT5G38895	RING/U-box superfamily protein	1.40178	1.1961	1.53e-05	0.000221862
AT5G05270	CHIL	Chalcone-flavanone isomerase family protein	2.89769	0.000275381			AT5G58360	OFP3	ovate family protein 3	1.83596	0.0396267										AT2G15960	AT2G15960	stress-induced protein	1.40065	1.63489	0.000411745	2.34e-05
AT3G49340	AT3G49340	Cysteine proteinases superfamily protein	2.87672	0.0181715			AT4G10160	AT4G10160	RING/U-box superfamily protein	1.82805	0.00022189										AT2G15890	MEE14	maternal effect embryo arrest 14	1.39387	1.52304	4.04e-08	7.85e-10
AT3G44300	NIT2	nitrilase 2	2.8455	0.00415048			AT1G52565	AT1G52565	cytochrome P450 family protein	1.82241	6.54e-07										AT4G03510	RMA1	RING membrane-anchor 1	1.391	1.33288	6.08e-18	3.77e-17
AT4G18360	GOX3	Aldolase-type TIM barrel family protein	2.83134	0.000284001			AT1G69325	AT1G69325	Remorin family protein	1.80886	0.00282785										AT5G28770	BZO2H3	bZIP transcription factor family protein	1.38354	1.15125	1.33e-06	5.46e-05
AT3G05035	AT3G05035	exportin-4 protein	2.82956	0.000196194			AT5G18060	SAUR23	SAUR-like auxin-responsive protein family	1.80391	3.32e-05										AT5G20150	SPX1	SPX domain-containing protein 1	1.38166	1.33757	2.63e-14	5.53e-14
AT2G37130	AT2G37130	Peroxidase superfamily protein	2.82939	4.56e-05			AT3G62950	AT3G62950	Thioredoxin superfamily protein	1.80065	0.00251912										AT5G03230	AT5G03230	senescence regulator (Protein of unknown function, DUF584)	1.37493	1.29727	0.0010249	0.00175187
AT1G66960	LUP5	Terpenoid cyclases family protein	2.82077	0.00474543			AT5G12030	HSP17.6A	heat shock protein 17.6A	1.79718	0.0420673										AT3G22530	AT3G22530	heat shock protein	1.37363	1.91352	2.43e-06	7.55e-12
AT3G19550	AT3G19550	glutamate racemase	2.81581	0.000215754			AT1G27670	AT1G27670	transmembrane protein	1.79191	0.00685293										AT2G41250	AT2G41250	Haloacid dehalogenase-like hydrolase (HAD) superfamily protein	1.36691	1.31927	0.00227413	0.00290255
AT2G43570	CHI	chitinase	2.81165	0.000547935			AT5G19120	AT5G19120	Eukaryotic aspartyl protease family protein	1.78959	0.00052768										AT5G45310	AT5G45310	coiled-coil protein	1.3599	1.28766	0.00012102	0.000252467
AT5G64000	SAL2	Inositol monophosphatase family protein	2.80866	4.37e-06			AT5G56720	c-NAD-MDH3	Lactate/malate dehydrogenase family protein	1.78407	0.000867419										AT4G11360	RHA1B	RING-H2 finger A1B	1.35068	1.30751	4.66e-11	8.42e-11
AT1G44160	AT1G44160	HSP40/DnaJ peptide-binding protein	2.79053	0.0254226			AT1G29420	AT1G29420	SAUR-like auxin-responsive protein family	1.78196	1.75e-05										AT5G21020	AT5G21020	transmembrane protein	1.34022	1.29211	1.03e-05	1.65e-05
AT4G11910	AT4G11910	STAY-GREEN-like protein	2.78545	2.45e-07			AT5G25240	AT5G25240	stress induced protein	1.77775	2.01e-09										AT1G22160	AT1G22160	senescence-associated family protein (DUF581)	1.33664	1.05965	3.19e-06	0.000231366
AT5G19100	AT5G19100	Eukaryotic aspartyl protease family protein	2.78507	0.0243188			AT4G17215	AT4G17215	Pollen Ole e 1 allergen and extensin family protein	1.7774	0.0132486										AT3G13062	AT3G13062	Polyketide cyclase/dehydrase and lipid transport superfamily protein	1.33565	1.20532	7.97e-11	2.7e-09
AT1G26410	AT1G26410	FAD-binding Berberine family protein	2.77863	0.000315914			AT1G02900	RALF1	rapid alkalinization factor 1	1.77737	0.00870669										AT2G13960	AT2G13960	Homeodomain-like superfamily protein	1.33531	1.35075	0.00223895	0.00181935
AT1G62370	AT1G62370	RING/U-box superfamily protein	2.77201	5.45e-05			AT1G77640	AT1G77640	Integrase-type DNA-binding superfamily protein	1.77133	0.00224733										AT1G60190	PUB19	ARM repeat superfamily protein	1.32812	1.38302	0.0236052	0.0165963
AT4G10380	AT4G10380	NOD26-like intrinsic protein 51	2.7683	3.76e-10			AT5G57560	TCH4	Xyloglucan endotransglucosylase/hydrolase family protein	1.76992	0.000127647										AT2G35950	EDA12	embryo sac development arrest 12	1.32589	1.23919	0.00670605	0.0129503
AT2G04050	AT2G04050	MATE efflux family protein	2.74434	0.0226829			AT1G21910	DREB26	Integrase-type DNA-binding superfamily protein	1.7654	0.00553071										AT1G44414	AT1G44414	zinc-ribbon domain protein	1.32361	1.98692	0.0241094	0.000247745
AT5G67080	MAPKKK19	mitogen-activated protein kinase kinase kinase 19	2.7162	0.000735208			AT5G25130	CYP71B12	cytochrome P450, family 71, subfamily B, polypeptide 12	1.76438	1.21e-05										AT2G36770	AT2G36770	UDP-Glycosyltransferase superfamily protein	1.32218	1.22556	0.00101507	0.00225164
AT5G38900	AT5G38900	Thioredoxin superfamily protein	2.70786	0.000208171			AT3G14560	AT3G14560	hypothetical protein	1.76032	3.56e-06										AT4G26288	AT4G26288	hypothetical protein	1.32197	1.91645	1.76e-05	5.88e-11
AT3G14700	AT3G14700	SART-1 family	2.70785	3.71e-07			AT1G29500	AT1G29500	SAUR-like auxin-responsive protein family	1.75649	0.0014009										AT1G49032	AT1G49032	hypothetical protein	1.3048	1.57836	1.83e-07	7.59e-11
AT1G62975	AT1G62975	basic helix-loop-helix (bHLH) DNA-binding superfamily protein	2.7044	0.0148413			AT1G62480	AT1G62480	Vacuolar calcium-binding protein-like protein	1.74701	0.000140828										AT4G36040	J11	Chaperone DnaJ-domain superfamily protein	1.30402	1.35007	4.28e-11	2.67e-12
AT3G57260	BGL2	beta-1,3-glucanase 2	2.69414	0.0152197			AT2G06850	XTH4	xyloglucan endotransglucosylase/hydrolase 4	1.74552	0.00614814										AT3G10527	AT3G10527	hypothetical protein	1.29372	1.69484	7.9e-05	8.59e-08
AT3G57520	SIP2	seed imbibition 2	2.68862	6.18e-33			AT5G14510	AT5G14510	ARM repeat superfamily protein	1.74528	0.00972021										AT4G23870	AT4G23870	hypothetical protein	1.29006	1.44244	0.000543931	7.75e-05
AT2G34600	JAZ7	jasmonate-zim-domain protein 7	2.66211	0.00394555			AT3G42800	AT3G42800	AF-like protein	1.74512	0.0024682										AT4G16520	ATG8F	Ubiquitin-like superfamily protein	1.28603	1.43299	1.46e-12	4e-16
AT5G65280	GCL1	GCR2-like 1	2.66171	0.0100716			AT5G18080	SAUR24	SAUR-like auxin-responsive protein family	1.74049	0.000240991										AT2G02710	PLPB	PAS/LOV protein B	1.28538	1.09779	3.99e-13	3.41e-10
AT4G23680	AT4G23680	Polyketide cyclase/dehydrase and lipid transport superfamily protein	2.66071	0.0283444			AT1G79700	WRI4	Integrase-type DNA-binding superfamily protein	1.73671	3.69e-05										AT3G15270	SPL5	squamosa promoter binding protein-like 5	1.28349	1.22708	0.00466221	0.00663219
AT2G47190	MYB2	myb domain protein 2	2.65957	2.6e-10			AT5G06930	AT5G06930	nucleolar-like protein	1.73498	0.000600489										AT3G21780	UGT71B6	UDP-glucosyl transferase 71B6	1.27743	1.1097	0.000822554	0.00360035
AT4G21920	AT4G21920	hypothetical protein	2.65473	2.06e-09			AT1G05810	RABA5E	Rab GTPase-like A5A protein	1.73292	3.66e-09										AT4G05070	AT4G05070	Wound-responsive family protein	1.25657	1.41529	1.9e-07	1.68e-09
AT3G49570	LSU3	response to low sulfur 3	2.64257	2.3e-06			AT2G01021	AT2G01021	hypothetical protein	1.7309	0.0455688										AT5G01880	AT5G01880	RING/U-box superfamily protein	1.25405	1.3331	0.000227177	6.77e-05
AT1G27045	ATHB54	Homeobox-leucine zipper protein family	2.64097	0.00524386			AT1G19540	AT1G19540	NmrA-like negative transcriptional regulator family protein	1.7255	0.0039193										AT1G27290	AT1G27290	transmembrane protein	1.2522	1.05091	5.12e-10	1.43e-07
AT1G59670	GSTU15	glutathione S-transferase TAU 15	2.64021	0.0104508			AT3G30460	AT3G30460	RING/U-box superfamily protein	1.72255	0.00486733										AT1G08180	AT1G08180	cyclin-dependent kinase inhibitor	1.24825	1.23119	0.000925534	0.000979719
AT5G52720	AT5G52720	Copper transport protein family	2.63312	0.017524			AT1G78970	LUP1	lupeol synthase 1	1.71196	9.58e-06										AT5G43850	ARD4	RmlC-like cupins superfamily protein	1.24485	1.31853	7.79e-05	2.02e-05
AT5G41040	RWP1	HXXXD-type acyl-transferase family protein	2.60239	0.00877122			AT5G39860	PRE1	basic helix-loop-helix (bHLH) DNA-binding family protein	1.69941	3.36e-05										AT4G02970	AT7SL-1	7SL RNA1	1.23728	1.13083	0.0141051	0.0247451
AT4G21850	MSRB9	methionine sulfoxide reductase B9	2.59308	0.00246578			AT4G38700	AT4G38700	Disease resistance-responsive (dirigent-like protein) family protein	1.69563	2.3e-14										AT4G30270	XTH24	xyloglucan endotransglucosylase/hydrolase 24	1.23339	1.12358	6.81e-06	3.57e-05
AT5G07880	SNAP29	synaptosomal-associated protein SNAP25-like 29	2.59265	0.012742			AT5G04530	KCS19	3-ketoacyl-CoA synthase 19	1.69289	0.0225374										AT1G63800	UBC5	ubiquitin-conjugating enzyme 5	1.22734	1.27627	3.6e-07	6.68e-08
AT2G40350	AT2G40350	Integrase-type DNA-binding superfamily protein	2.58689	0.00926567			AT5G22310	AT5G22310	trichohyalin-like protein	1.68758	0.0251874										AT4G28270	RMA2	RING membrane-anchor 2	1.21881	1.29658	6.94e-11	1.15e-12
AT4G10500	AT4G10500	2-oxoglutarate (2OG) and Fe(II)-dependent oxygenase superfamily protein	2.56758	0.0244104			AT3G63052	AT3G63052	hypothetical protein	1.68345	0.0384419										AT4G31380	FLP1	flowering-promoting factor-like protein	1.21797	1.98214	0.0465365	0.000515144
AT1G04600	XIA	myosin XI A	2.56216	0.0063639			AT3G51325	AT3G51325	RING/U-box superfamily protein	1.68242	0.0383047										AT1G54210	ATG12A	Ubiquitin-like superfamily protein	1.20969	1.06623	1.6e-08	5.51e-07
AT1G61810	BGLU45	beta-glucosidase 45	2.56123	0.0455077			AT5G03510	AT5G03510	C2H2-type zinc finger family protein	1.67686	0.00467722										AT5G01820	SR1	serine/threonine protein kinase 1	1.20962	1.01612	6.09e-13	9.1e-10
AT5G51465	AT5G51465	hypothetical protein	2.56095	0.0313585			AT5G11620	AT5G11620	SWIM zinc finger family protein / mitogen-activated protein kinase kinase kinase (MAPKKK)-like protein	1.67542	0.0383										AT4G02280	SUS3	sucrose synthase 3	1.20467	1.23346	0.00436972	0.00321917
AT3G59710	AT3G59710	NAD(P)-binding Rossmann-fold superfamily protein	2.54209	0.0155189			AT5G49730	FRO6	ferric reduction oxidase 6	1.67452	4.34e-05										AT4G31510	AT4G31510	major centromere autoantigen B-like protein	1.19687	1.00731	1.68e-12	2.19e-09
AT5G66650	AT5G66650	calcium uniporter (DUF607)	2.5344	0.000284001			AT5G66590	AT5G66590	CAP (Cysteine-rich secretory proteins, Antigen 5, and Pathosis-related 1 protein) superfamily protein	1.67081	0.000167456										AT5G27350	SFP1	Major facilitator superfamily protein	1.19469	1.11045	3.01e-06	1.16e-05
AT1G67980	CCOAMT	caffeoyl-CoA 3-O-methyltransferase	2.52508	0.00583272			AT4G04630	AT4G04630	senescence regulator (Protein of unknown function, DUF584)	1.6634	3.82e-08										AT1G55152	AT1G55152	hypothetical protein	1.19268	1.04199	6.15e-07	1.21e-05
AT2G43530	AT2G43530	scorpion toxin-like knottin superfamily protein	2.52312	0.00604715			AT1G52830	IAA6	indole-3-acetic acid 6	1.65817	0.00783036										AT3G49790	AT3G49790	Carbohydrate-binding protein	1.19106	1.4594	0.000440889	9.31e-06
AT3G16400	NSP1	nitrile specifier protein 1	2.5001	0.00329744			AT3G17380	AT3G17380	TRAF-like family protein	1.6509	0.000171776										AT3G29670	PMAT2	HXXXD-type acyl-transferase family protein	1.18671	1.28198	5.74e-05	9.35e-06
AT3G16430	JAL31	jacalin-related lectin 31	2.49263	0.0340469			AT2G29300	AT2G29300	NAD(P)-binding Rossmann-fold superfamily protein	1.64171	1.81e-06										AT5G24120	SIGE	sigma factor E	1.18637	1.69993	0.00282079	7.98e-06
AT5G24200	AT5G24200	alpha/beta-Hydrolases superfamily protein	2.46919	0.0156161			AT1G69530	EXPA1	expansin A1	1.62898	0.0105109										AT2G05380	GRP3S	glycine-rich protein 3 short	1.18476	1.12399	0.000895196	0.00144425
AT2G43510	TI1	trypsin inhibitor protein 1	2.46807	0.00256292			AT4G36160	NAC076	NAC domain containing protein 76	1.62618	0.0227813										AT3G16190	AT3G16190	Isochorismatase family protein	1.18122	1.15668	2.46e-10	2.68e-10
AT3G50970	LTI30	dehydrin family protein	2.45908	5.56e-07			AT5G02090	AT5G02090	hypothetical protein	1.6203	0.00780683										AT5G57655	AT5G57655	xylose isomerase family protein	1.17301	1.09365	2.41e-06	8.69e-06
AT4G31330	AT4G31330	transmembrane protein, putative (Protein of unknown function, DUF599)	2.45832	0.000314546			AT3G18960	AT3G18960	AP2/B3-like transcriptional factor family protein	1.61382	0.000102627										AT1G80440	AT1G80440	Galactose oxidase/kelch repeat superfamily protein	1.17237	1.23748	9.47e-05	2.69e-05
AT4G28340	AT4G28340	pyrroline-5-carboxylate reductase	2.45324	0.0120649			AT1G05760	RTM1	Mannose-binding lectin superfamily protein	1.61074	0.00512918										AT1G72030	AT1G72030	Acyl-CoA N-acyltransferases (NAT) superfamily protein	1.17163	1.36547	1.03e-06	4.87e-09
AT5G42380	CML37	calmodulin like 37	2.44777	0.00851562			AT1G04240	SHY2	AUX/IAA transcriptional regulator family protein	1.60563	5.76e-05										AT4G05100	MYB74	myb domain protein 74	1.16935	1.22722	0.0429726	0.031705
AT5G10625	AT5G10625	flowering-promoting factor-like protein	2.43298	0.0188362			AT1G11545	XTH8	xyloglucan endotransglucosylase/hydrolase 8	1.60084	0.0443441										AT3G02380	COL2	CONSTANS-like 2	1.16928	1.41795	0.000256033	5.15e-06
AT1G23120	AT1G23120	Polyketide cyclase/dehydrase and lipid transport superfamily protein	2.43097	3.06e-05			AT1G75490	AT1G75490	Integrase-type DNA-binding superfamily protein	1.59475	0.000156883										AT1G01725	AT1G01725	adenylosuccinate synthetase	1.15109	1.03191	4.4e-05	0.000246447
AT1G30220	INT2	inositol transporter 2	2.42601	0.000142367			AT5G45830	DOG1	delay of germination 1	1.59408	4.44e-05										AT1G12780	UGE1	UDP-D-glucose/UDP-D-galactose 4-epimerase 1	1.14948	1.1496	5.32e-06	3.85e-06
AT5G09440	EXL4	EXORDIUM like 4	2.42391	1.64e-11			AT5G22940	F8H	glucuronoxylan glucuronosyltransferase, putative	1.58843	0.0131357										AT5G54980	AT5G54980	Uncharacterized protein family (UPF0497)	1.13625	1.26487	6.6e-13	1.79e-16
AT3G04060	NAC046	NAC domain containing protein 46	2.39798	1.06e-08			AT3G10020	AT3G10020	plant/protein	1.58825	8.55e-07										AT2G21180	AT2G21180	transmembrane protein	1.13378	1.33563	0.000113485	3.12e-06
AT2G18050	HIS1-3	histone H1-3	2.36071	8.14e-09			AT4G18260	AT4G18260	Cytochrome b561/ferric reductase transmembrane protein family	1.58602	0.00927305										AT4G06536	AT4G06536	SPla/RYanodine receptor (SPRY) domain-containing protein	1.13142	1.37188	0.0326922	0.00736204
AT5G10300	MES5	methyl esterase 5	2.35798	7.8e-05			AT3G15800	AT3G15800	Glycosyl hydrolase superfamily protein	1.58185	0.0270132										ATCG00220	psbM	hypothetical protein	1.13121	1.23258	0.0453397	0.0259405
AT1G30135	JAZ8	jasmonate-zim-domain protein 8	2.35299	0.0124234			AT3G58350	RTM3	RESTRICTED TEV MOVEMENT 3	1.58093	0.00474533										AT1G53633	AT1G53633	hypothetical protein	1.12843	1.25502	0.00345144	0.000902762
AT5G01300	AT5G01300	PEBP (phosphatidylethanolamine-binding protein) family protein	2.3446	0.0214259			AT1G55960	AT1G55960	Polyketide cyclase/dehydrase and lipid transport superfamily protein	1.57848	2.17e-08										AT5G06370	AT5G06370	NC domain-containing protein-like protein	1.12731	1.07781	2.02e-10	6.84e-10
AT3G16470	JR1	Mannose-binding lectin superfamily protein	2.344	0.0240931			AT3G48100	RR5	response regulator 5	1.57712	0.000141498										AT1G05340	AT1G05340	cysteine-rich TM module stress tolerance protein	1.12372	1.50535	0.000304219	4.56e-07
AT3G25760	AOC1	allene oxide cyclase 1	2.33726	0.00185274			AT1G47370	AT1G47370	Toll-Interleukin-Resistance (TIR) domain family protein	1.57572	0.000392986										AT3G51730	AT3G51730	saposin B domain-containing protein	1.12062	1.28012	2.29e-23	3.29e-31
AT4G16162	AT4G16162	Leucine-rich repeat (LRR) family protein	2.31642	0.0295844			AT5G20820	AT5G20820	SAUR-like auxin-responsive protein family	1.57023	0.0146627										AT3G18773	AT3G18773	RING/U-box superfamily protein	1.10742	1.72403	2.43e-05	5.32e-12
AT4G36820	AT4G36820	calcium uniporter (DUF607)	2.31599	0.00301679			AT3G20460	AT3G20460	Major facilitator superfamily protein	1.56926	0.0335998										AT3G07350	F21O3.6	hypothetical protein	1.09592	2.26737	0.0461547	6.84e-06
AT5G23950	AT5G23950	Calcium-dependent lipid-binding (CaLB domain) family protein	2.31029	5.77e-05			AT1G50732	AT1G50732	transmembrane protein	1.56451	1.46e-11										AT5G49015	AT5G49015	Expressed protein	1.09343	1.05606	7.86e-05	0.000116999
AT2G29490	GSTU1	glutathione S-transferase TAU 1	2.30536	0.0137383			AT3G32980	AT3G32980	Peroxidase superfamily protein	1.5619	0.00203924										AT5G17350	AT5G17350	hypothetical protein	1.08752	1.13505	0.00481346	0.00290151
AT5G05600	AT5G05600	2-oxoglutarate (2OG) and Fe(II)-dependent oxygenase superfamily protein	2.29311	0.00783233			AT5G23370	AT5G23370	GRAM domain-containing protein / ABA-responsive protein-like protein	1.56181	0.000996819										AT1G21410	SKP2A	F-box/RNI-like superfamily protein	1.08064	1.21915	0.000204077	1.85e-05
AT3G09270	GSTU8	glutathione S-transferase TAU 8	2.27514	0.0183238			AT1G11260	STP1	sugar transporter 1	1.55861	9.45e-06										AT5G63905	AT5G63905	transmembrane protein	1.06972	1.17033	0.000318788	6.05e-05
AT2G32510	MAPKKK17	mitogen-activated protein kinase kinase kinase 17	2.26726	0.0447572			AT5G24800	BZIP9	basic leucine zipper 9	1.55825	2.06e-07										AT1G67265	RTFL21	ROTUNDIFOLIA like 21	1.06835	2.35572	0.0174477	9.22e-09
AT3G50940	AT3G50940	P-loop containing nucleoside triphosphate hydrolases superfamily protein	2.26472	8.12e-07			AT3G16570	RALF23	rapid alkalinization factor 23	1.55775	0.000534016										AT1G01470	LEA14	Late embryosis abundant protein	1.06389	1.00963	0.00297665	0.0043971
AT3G60961	AT3G60961	P-loop containing nucleoside triphosphate hydrolases superfamily protein	2.25826	0.0391286			AT3G18260	AT3G18260	Reticulon family protein	1.55725	0.000198304										AT2G21185	AT2G21185	transmembrane protein	1.06188	1.6305	3.27e-08	4.39e-19
AT5G01250	AT5G01250	alpha 1,4-glycosyltransferase family protein	2.25792	1.43e-06			AT2G18010	AT2G18010	SAUR-like auxin-responsive protein family	1.5498	0.0108128										AT1G71130	CRF8	Integrase-type DNA-binding superfamily protein	1.06181	1.10205	4.16e-08	6.48e-09
AT5G64260	EXL2	EXORDIUM like 2	2.24014	1.78e-08			AT1G01620	PIP1C	plasma membrane intrinsic protein 1C	1.54956	0.000101595										AT5G19430	AT5G19430	RING/U-box superfamily protein	1.0604	1.07546	2.07e-09	5.94e-10
AT1G43640	TLP5	tubby like protein 5	2.23788	0.00159279			AT3G05730	AT3G05730	defensin-like protein	1.5488	0.00327201										AT2G24550	AT2G24550	major centromere autoantigen B-like protein	1.05808	1.23884	8.01e-08	1.03e-10
AT1G52890	NAC019	NAC domain containing protein 19	2.23254	0.0159166			AT4G03210	XTH9	xyloglucan endotransglucosylase/hydrolase 9	1.54066	0.00459712										AT3G48530	KING1	SNF1-related protein kinase regulatory subunit gamma 1	1.05462	1.04361	6.03e-10	4.18e-10
AT1G77885	AT1G77885	hypothetical protein	2.23223	0.000641488			AT4G34800	AT4G34800	SAUR-like auxin-responsive protein family	1.53736	0.00928164										AT2G23090	AT2G23090	Uncharacterized protein family SERF	1.05176	1.11242	5.16e-05	1.27e-05
AT5G46050	PTR3	peptide transporter 3	2.2304	0.00022009			AT2G47485	AT2G47485	hypothetical protein	1.53624	0.00300538										AT4G06534	AT4G06534	transmembrane protein	1.05124	1.23456	0.029069	0.00835672
AT5G53660	GRF7	growth-regulating factor 7	2.22866	0.0322301			AT5G15150	HB-3	homeobox 3	1.53539	0.0484846										AT5G11070	AT5G11070	hypothetical protein	1.04876	1.88517	9.77e-05	1.33e-13
AT2G30840	AT2G30840	2-oxoglutarate (2OG) and Fe(II)-dependent oxygenase superfamily protein	2.22421	0.000780259			AT5G19190	AT5G19190	hypothetical protein	1.5348	6.62e-05										AT5G10695	AT5G10695	methionyl-tRNA synthetase	1.04385	1.09317	0.000117231	4.11e-05
AT3G01830	AT3G01830	Calcium-binding EF-hand family protein	2.22263	0.043193			AT5G41761	AT5G41761	hypothetical protein	1.53463	0.000197892										AT5G25140	CYP71B13	cytochrome P450, family 71, subfamily B, polypeptide 13	1.04086	1.16146	3.98e-06	1.47e-07
AT5G09980	PROPEP4	elicitor peptide 4	2.22037	0.0282999			AT2G01818	AT2G01818	PLATZ transcription factor family protein	1.53374	0.00460273										AT5G09990	PROPEP5	elicitor peptide 5	1.03817	1.05031	0.00597954	0.00488047
AT4G08870	ARGAH2	Arginase/deacetylase superfamily protein	2.22004	0.0468165			AT2G29125	RTFL2	ROTUNDIFOLIA like 2	1.5315	0.000642172										AT5G58770	cPT4	Undecaprenyl pyrophosphate synthetase family protein	1.03062	1.29962	0.00576207	0.000312593
AT4G03320	Tic20-IV	translocon at the inner envelope membrane of chloroplasts 20-IV	2.21659	1.65e-07			AT5G03890	AT5G03890	hypothetical protein	1.53058	0.0485223										AT2G36900	MEMB11	membrin 11	1.0298	1.18808	5.01e-07	2.64e-09
AT1G09080	BIP3	Heat shock protein 70 (Hsp 70) family protein	2.21475	0.00658801			AT3G57040	ARR9	response regulator 9	1.52727	3.18e-06										AT2G39000	AT2G39000	Acyl-CoA N-acyltransferases (NAT) superfamily protein	1.02965	1.32384	5.79e-08	5.07e-13
AT1G20310	AT1G20310	syringolide-induced protein	2.21375	0.000869888			AT5G61440	ACHT5	atypical CYS HIS rich thioredoxin 5	1.52636	0.00633562										AT1G22985	CRF7	Integrase-type DNA-binding superfamily protein	1.026	1.08401	6.28e-06	1.46e-06
AT3G51860	CAX3	cation exchanger 3	2.2116	0.0331495			AT3G28420	AT3G28420	Putative membrane lipoprotein	1.52195	0.0019342										AT3G62190	AT3G62190	Chaperone DnaJ-domain superfamily protein	1.0193	1.12755	3.4e-08	4.25e-10
AT4G25000	AMY1	alpha-amylase-like protein	2.2069	0.0024378			AT5G48900	AT5G48900	Pectin lyase-like superfamily protein	1.52169	0.0317453										AT1G55280	AT1G55280	Lipase/lipooxygenase, PLAT/LH2 family protein	1.01159	1.20097	6.1e-08	3.73e-11
AT5G56840	AT5G56840	myb-like transcription factor family protein	2.19936	9.05e-09			AT3G55840	AT3G55840	Hs1pro-1 protein	1.51945	3.12e-06										AT5G14780	FDH	formate dehydrogenase	1.00822	1.02565	7.11e-05	4.06e-05
AT4G27654	AT4G27654	transmembrane protein	2.19121	0.0447419			AT5G43040	AT5G43040	Cysteine/Histidine-rich C1 domain family protein	1.51562	0.00657064
AT5G24420	PGL5	6-phosphogluconolactonase 5	2.18688	0.0167668			AT3G58850	PAR2	phy rapidly regulated 2	1.51189	1.17e-06
AT1G19570	DHAR1	dehydroascorbate reductase	2.17959	0.0101828			AT4G25780	AT4G25780	CAP (Cysteine-rich secretory proteins, Antigen 5, and Pathosis-related 1 protein) superfamily protein	1.51103	2.39e-05
AT4G16640	AT4G16640	Matrixin family protein	2.17295	0.00433997			AT2G04032	ZIP7	zinc transporter 7	1.51045	0.0421712
AT4G15440	HPL1	hydroperoxide lyase 1	2.17033	0.00375641			AT2G18700	TPS11	trehalose phosphatase/synthase 11	1.50788	0.000326481
AT4G37022	AT4G37022	hypothetical protein	2.16493	0.0200264			AT1G16820	AT1G16820	vacuolar ATP synthase catalytic subunit-related / V-ATPase-related / vacuolar proton pump-like protein	1.50715	4.03e-05
AT3G15500	NAC3	NAC domain containing protein 3	2.16421	3.84e-05			AT1G63310	AT1G63310	hypothetical protein	1.50627	0.000123715
AT1G32640	MYC2	Basic helix-loop-helix (bHLH) DNA-binding family protein	2.15079	0.0109054			AT1G18400	BEE1	BR enhanced expression 1	1.50397	0.000956756
AT2G45930	AT2G45930	hypothetical protein	2.14845	0.00282079			AT2G24540	AFR	Galactose oxidase/kelch repeat superfamily protein	1.50219	1.46e-05
AT1G80160	GLYI7	Lactoylglutathione lyase / glyoxalase I family protein	2.14839	0.00715372			AT1G80050	APT2	adenine phosphoribosyl transferase 2	1.49657	1.9e-06
AT3G27630	AT3G27630	cyclin-dependent kinase inhibitor SMR3-like protein	2.14788	9.77e-05			AT3G23880	AT3G23880	F-box and associated interaction domains-containing protein	1.49628	5.68e-12
AT4G29700	AT4G29700	Alkaline-phosphatase-like family protein	2.14312	0.00027657			AT4G14550	IAA14	indole-3-acetic acid inducible 14	1.49348	0.00165181
AT2G44590	DL1D	DYNAMIN-like 1D	2.13353	0.0193445			AT4G24700	AT4G24700	hypothetical protein	1.48907	6.11e-13
AT5G15190	AT5G15190	hypothetical protein	2.12877	0.000157874			AT5G56100	AT5G56100	glycine-rich protein / oleosin	1.48613	6.9e-05
AT1G62420	AT1G62420	DUF506 family protein (DUF506)	2.12354	0.0251736			AT3G06840	AT3G06840	hypothetical protein	1.4838	0.0342343
AT2G04420	AT2G04420	Polynucleotidyl transferase, ribonuclease H-like superfamily protein	2.12164	0.0276642			AT1G30757	AT1G30757	transmembrane protein	1.48368	0.0254283
AT5G61430	NAC100	NAC domain containing protein 100	2.11698	2.8e-05			AT5G46530	AT5G46530	AWPM-19-like family protein	1.48244	0.00545036
AT2G07140	AT2G07140	F-box and associated interaction domains-containing protein	2.10621	0.000665556			AT4G36230	AT4G36230	transmembrane protein	1.48242	0.035077
AT3G16420	PBP1	PYK10-binding protein 1	2.10232	0.0112029			AT1G48330	AT1G48330	SsrA-binding protein	1.48215	0.000692121
AT5G39610	NAC6	NAC domain containing protein 6	2.09982	3.68e-06			AT5G59360	AT5G59360	hypothetical protein	1.48154	0.0203587
AT5G09876	AT5G09876	hypothetical protein	2.09848	0.0384489			AT3G47180	AT3G47180	RING/U-box superfamily protein	1.48046	0.0101882
AT1G43910	AT1G43910	P-loop containing nucleoside triphosphate hydrolases superfamily protein	2.09755	0.0145528			AT5G18404	AT5G18404	hypothetical protein	1.48038	1.66e-05
AT3G04420	NAC048	NAC domain containing protein 48	2.09026	2.38e-08			AT3G53420	PIP2A	plasma membrane intrinsic protein 2A	1.47392	5.37e-09
AT1G20440	COR47	cold-regulated 47	2.08928	2e-09			AT5G35926	AT5G35926	Protein with RNI-like/FBD-like domain	1.47127	6.07e-18
AT4G37010	CEN2	centrin 2	2.08538	0.0080104			AT1G14430	AT1G14430	glyoxal oxidase-related protein	1.46966	0.00464637
AT3G28290	AT14A	transmembrane protein, putative (DUF677)	2.08445	0.0156106			AT1G19050	ARR7	response regulator 7	1.46877	0.00699025
AT5G48290	AT5G48290	Heavy metal transport/detoxification superfamily protein	2.08195	0.0185817			AT2G29290	AT2G29290	NAD(P)-binding Rossmann-fold superfamily protein	1.46728	5.06e-16
AT1G01680	PUB54	plant U-box 54	2.08066	0.0218597			AT2G07706	AT2G07706	hypothetical protein	1.46722	0.0097517
AT1G76650	CML38	calmodulin-like 38	2.08061	4.64e-05			AT1G19840	AT1G19840	SAUR-like auxin-responsive protein family	1.46363	0.00369307
AT3G57540	AT3G57540	Remorin family protein	2.07086	3.01e-08			AT5G02640	AT5G02640	hypothetical protein	1.46297	0.0151328
AT3G22961	AT3G22961	Paired amphipathic helix (PAH2) superfamily protein	2.06833	0.0037694			AT1G02820	LEA3	Late embryosis abundant 3 (LEA3) family protein	1.46191	0.0286411
AT3G55290	AT3G55290	NAD(P)-binding Rossmann-fold superfamily protein	2.06643	0.000623499			AT3G12610	DRT100	Leucine-rich repeat (LRR) family protein	1.46143	0.00647774
AT5G06990	AT5G06990	MIZU-KUSSEI-like protein (Protein of unknown function, DUF617)	2.06063	0.0100816			AT1G11530	CXXS1	C-terminal cysteine residue is changed to a serine 1	1.46137	5e-16
AT5G55970	AT5G55970	RING/U-box superfamily protein	2.05995	1.49e-12			AT1G20470	AT1G20470	SAUR-like auxin-responsive protein family	1.46047	3.79e-05
AT3G13433	AT3G13433	transmembrane protein	2.05752	0.0302615			AT1G17700	PRA1.F1	prenylated RAB acceptor 1.F1	1.4603	0.0111072
AT2G39420	AT2G39420	alpha/beta-Hydrolases superfamily protein	2.05045	0.000256033			AT5G44578	AT5G44578	transmembrane protein	1.4596	0.00408593
AT2G29950	ELF4-L1	ELF4-like 1	2.04362	0.000311479			AT1G23390	AT1G23390	Kelch repeat-containing F-box family protein	1.45606	5.37e-05
AT2G40740	WRKY55	WRKY DNA-binding protein 55	2.04088	4.33e-07			AT1G08165	AT1G08165	hypothetical protein	1.45387	0.0149274
AT2G22920	SCPL12	serine carboxypeptidase-like 12	2.03836	0.00126785			AT1G09460	AT1G09460	Carbohydrate-binding X8 domain superfamily protein	1.45228	0.0193911
AT3G16460	JAL34	Mannose-binding lectin superfamily protein	2.03671	0.0137745			AT2G46490	AT2G46490	hypothetical protein	1.45144	3.8e-07
AT1G09480	AT1G09480	NAD(P)-binding Rossmann-fold superfamily protein	2.02792	1.9e-08			AT3G29631	AT3G29631	nuclease	1.45022	0.00107505
AT4G04830	MSRB5	methionine sulfoxide reductase B5	2.023	0.000248721			AT5G23350	AT5G23350	GRAM domain protein/ABA-responsive-like protein	1.44848	0.0185511
AT1G57630	AT1G57630	Toll-Interleukin-Resistance (TIR) domain family protein	2.01711	0.0430698			AT4G28280	LLG3	LORELEI-LIKE-GPI ANCHORED PROTEIN 3	1.44836	1.77e-05
AT3G27660	OLEO4	oleosin 4	2.01601	0.00233252			AT3G51030	TRX1	thioredoxin H-type 1	1.4477	0.0042699
AT3G22600	AT3G22600	Bifunctional inhibitor/lipid-transfer protein/seed storage 2S albumin superfamily protein	2.00857	0.0474956			AT5G51910	AT5G51910	TCP family transcription factor	1.44531	1.69e-07
AT3G24900	RLP39	receptor like protein 39	2.00278	0.0456619			AT3G44220	AT3G44220	Late embryosis abundant (LEA) hydroxyproline-rich glycoprotein family	1.44275	0.00726512
AT3G01970	WRKY45	WRKY DNA-binding protein 45	1.99587	5.63e-05			AT2G41290	SSL2	strictosidine synthase-like 2	1.43928	2.47e-07
AT5G03545	AT5G03545	expressed in response to phosphate starvation protein	1.99282	0.00711308			AT1G22740	RABG3B	RAB GTPase homolog G3B	1.43416	9.92e-13
AT2G36540	AT2G36540	Haloacid dehalogenase-like hydrolase (HAD) superfamily protein	1.9922	0.0114152			AT3G62070	AT3G62070	hypothetical protein	1.42626	5.7e-05
AT5G27940	WPP3	WPP domain protein 3	1.98928	0.00271147			AT5G25490	AT5G25490	Ran BP2/NZF zinc finger-like superfamily protein	1.4245	0.0329268
AT1G23040	AT1G23040	hydroxyproline-rich glycoprotein family protein	1.98673	2.36e-11			AT4G24230	ACBP3	acyl-CoA-binding domain 3	1.42447	6.59e-07
AT1G56250	PP2-B14	phloem protein 2-B14	1.98606	0.000178691			AT3G15620	UVR3	DNA photolyase family protein	1.42409	0.000958618
AT2G34360	AT2G34360	MATE efflux family protein	1.98577	0.000612822			AT4G04745	AT4G04745	hypothetical protein	1.42134	0.0307476
AT5G51030	AT5G51030	NAD(P)-binding Rossmann-fold superfamily protein	1.98191	0.00647756			AT2G45450	ZPR1	binding protein	1.41987	9.03e-06
AT3G30340	UMAMIT32	nodulin MtN21 /EamA-like transporter family protein	1.98096	0.0346678			AT4G15800	RALFL33	ralf-like 33	1.4181	0.000143846
AT1G70700	TIFY7	TIFY domain/Divergent CCT motif family protein	1.98033	0.00208678			AT1G08500	ENODL18	early nodulin-like protein 18	1.41753	0.00278948
AT4G18990	XTH29	xyloglucan endotransglucosylase/hydrolase 29	1.97935	0.0149361			AT4G09890	AT4G09890	mediator of RNA polymerase II transcription subunit, putative (DUF3511)	1.41443	0.00129838
AT4G15280	UGT71B5	UDP-glucosyl transferase 71B5	1.96759	0.00292143			AT1G29440	SAUR63	SAUR-like auxin-responsive protein family	1.41433	8.81e-05
AT5G42900	COR27	cold regulated protein 27	1.96226	0.000182674			AT5G54510	DFL1	Auxin-responsive GH3 family protein	1.41146	0.00278694
AT5G22300	NIT4	nitrilase 4	1.95734	9.34e-09			AT4G37445	AT4G37445	calcium ion-binding protein	1.41122	0.00299583
AT1G53885	AT1G53903	linoleate 9S-lipoxygenase-4 protein, putative (DUF581)	1.95266	0.0115525			AT5G02160	AT5G02160	transmembrane protein	1.41119	5.34e-08
AT3G27210	AT3G27210	hypothetical protein	1.95085	2.92e-06			AT5G27360	SFP2	Major facilitator superfamily protein	1.41006	0.000238969
AT1G17380	JAZ5	jasmonate-zim-domain protein 5	1.94945	0.00773012			AT2G31380	STH	salt tolerance homologue	1.40917	3.34e-12
AT4G24110	AT4G24110	NADP-specific glutamate dehydrogenase	1.9485	0.0182761			AT3G61260	AT3G61260	Remorin family protein	1.40796	1.13e-11
AT3G58380	AT3G58380	TRAF-like family protein	1.94766	0.000984003			AT1G02640	BXL2	beta-xylosidase 2	1.39636	0.033526
AT3G48020	AT3G48020	hypothetical protein	1.94462	4.66e-06			AT2G40530	AT2G40530	transmembrane protein	1.39625	2.05e-05
AT3G06490	MYB108	myb domain protein 108	1.94362	0.00174842			AT3G23050	IAA7	indole-3-acetic acid 7	1.39461	1.3e-05
AT1G67920	AT1G67920	hypothetical protein	1.93615	4.26e-07			AT5G23360	AT5G23360	GRAM domain-containing protein / ABA-responsive protein-like protein	1.39419	1.19e-05
AT1G32740	AT1G32740	SBP (S-ribonuclease binding protein) family protein	1.93453	1.27e-06			AT1G72060	AT1G72060	serine-type endopeptidase inhibitor	1.39172	0.00266661
AT1G80570	AT1G80570	RNI-like superfamily protein	1.93116	9.72e-07			AT4G39403	PLS	polari	1.39095	0.00360912
AT1G45145	TRX5	thioredoxin H-type 5	1.92091	0.00581194			AT2G15830	AT2G15830	hypothetical protein	1.3905	2.15e-07
AT2G47180	GolS1	galactinol synthase 1	1.91757	0.0146842			AT2G38870	AT2G38870	Serine protease inhibitor, potato inhibitor I-type family protein	1.38821	0.000405108
AT5G03270	LOG6	lysine decarboxylase family protein	1.91665	0.00246763			AT2G27420	AT2G27420	Cysteine proteinases superfamily protein	1.388	0.0221777
AT1G78780	AT1G78780	pathosis-related family protein	1.91564	4.21e-05			AT5G09805	IDL3	inflorescence deficient in abscission (IDA)-like 3	1.38687	0.00620377
AT5G63160	BT1	BTB and TAZ domain protein 1	1.91426	0.000309985			AT1G26670	VTI1B	Vesicle transport v-SNARE family protein	1.38454	3.17e-15
AT2G29350	SAG13	senescence-associated 13	1.9131	2.18e-06			AT4G38840	AT4G38840	SAUR-like auxin-responsive protein family	1.38411	3.73e-09
AT1G21100	IGMT1	O-methyltransferase family protein	1.91285	4.26e-09			AT4G21445	AT4G21445	receptor-interacting protein	1.38408	1.86e-13
AT2G33380	RD20	Caleosin-related family protein	1.90989	0.0117746			AT4G26530	FBA5	Aldolase superfamily protein	1.38264	2.97e-10
AT2G33350	AT2G33350	CCT motif family protein	1.90707	0.00594239			AT4G15248	BBX30	B-box type zinc finger family protein	1.38085	4.37e-05
AT3G21710	AT3G21710	transmembrane protein	1.90357	0.00559594			AT3G06070	AT3G06070	hypothetical protein	1.38056	0.00214751
AT5G16980	AT5G16980	Zinc-binding dehydrogenase family protein	1.90188	3.83e-06			AT3G27027	AT3G27027	GPI-anchored-like protein (DUF 3339)	1.37753	0.00840507
AT4G33980	AT4G33980	hypothetical protein	1.90128	2.07e-05			AT5G53200	TRY	Homeodomain-like superfamily protein	1.37079	0.00286565
AT4G01500	NGA4	AP2/B3-like transcriptional factor family protein	1.89121	0.00366575			AT5G16340	AT5G16340	AMP-dependent synthetase and ligase family protein	1.36989	5.78e-05
AT5G19470	NUDT24	nudix hydrolase homolog 24	1.88622	0.0112092			AT2G21210	AT2G21210	SAUR-like auxin-responsive protein family	1.36972	0.00334242
AT5G47960	RABA4C	RAB GTPase homolog A4C	1.88592	2.52e-05			AT1G29430	AT1G29430	SAUR-like auxin-responsive protein family	1.36963	0.000148126
AT5G48170	SLY2	F-box family protein	1.8822	0.000103751			AT5G05810	ATL43	RING/U-box superfamily protein	1.36876	0.00291966
AT1G77760	NIA1	nitrate reductase 1	1.87359	1.26e-07			AT5G02380	MT2B	metallothionein 2B	1.36866	1.96e-09
AT2G42350	AT2G42350	RING/U-box superfamily protein	1.87311	0.00405756			AT2G45960	PIP1B	plasma membrane intrinsic protein 1B	1.36806	4.44e-18
AT2G34960	CAT5	cationic amino acid transporter 5	1.8689	4.3e-06			AT3G26520	TIP2	tonoplast intrinsic protein 2	1.36797	0.000230675
AT1G52040	MBP1	myrosinase-binding protein 1	1.86815	0.0482043			AT3G05880	RCI2A	Low temperature and salt responsive protein family	1.365	0.00104336
AT5G02580	AT5G02580	argininosuccinate lyase	1.85794	0.000344057			AT5G13090	AT5G13090	hypothetical protein	1.36458	7.64e-19
AT1G21000	AT1G21000	PLATZ transcription factor family protein	1.85185	3.12e-15			AT5G10430	AGP4	arabinogalactan protein 4	1.36429	0.0296667
AT2G44480	BGLU17	beta glucosidase 17	1.8345	0.000318484			AT1G50040	AT1G50040	formin-like protein, putative (DUF1005)	1.363	0.0398737
AT1G06620	AT1G06620	2-oxoglutarate (2OG) and Fe(II)-dependent oxygenase superfamily protein	1.8322	0.00327905			AT1G54740	AT1G54740	FANTASTIC four-like protein (DUF3049)	1.36237	0.00187561
AT4G12080	AHL1	AT-hook motif nuclear-localized protein 1	1.83177	3.6e-07			AT3G47430	PEX11B	peroxin 11B	1.36215	4e-16
AT1G77920	TGA7	bZIP transcription factor family protein	1.82486	1.18e-06			AT4G18610	LSH9	LIGHT-DEPENDENT SHORT HYPOCOTYLS-like protein (DUF640)	1.36154	0.0495675
AT2G36080	ABS2	AP2/B3-like transcriptional factor family protein	1.81894	0.00688248			AT3G06780	AT3G06780	glycine-rich protein	1.36153	3.54e-13
AT1G70920	HB18	homeobox-leucine zipper protein 18	1.81794	0.0230793			AT3G24460	AT3G24460	Serinc-domain containing serine and sphingolipid biosynthesis protein	1.35976	0.000832699
AT1G28190	AT1G28190	hypothetical protein	1.81422	1.2e-06			AT5G63500	AT5G63500	transmembrane protein, putative (DUF 3339)	1.35868	4.21e-13
AT1G45191	BGLU1	Glycosyl hydrolase superfamily protein	1.81304	0.0219888			AT2G39800	P5CS1	delta1-pyrroline-5-carboxylate synthase 1	1.3573	0.00664911
AT4G23990	CSLG3	cellulose synthase like G3	1.80827	0.00357113			AT1G43790	TED6	tracheary element differentiation-related 6	1.35681	0.0236806
AT3G14710	AT3G14710	RNI-like superfamily protein	1.80145	0.028017			AT1G06980	AT1G06980	6,7-dimethyl-8-ribityllumazine synthase	1.35542	0.000225819
AT1G58420	AT1G58420	Uncharacterized conserved protein UCP031279	1.79563	0.00046659			AT4G16690	MES16	methyl esterase 16	1.35497	0.000669416
AT1G09240	NAS3	nicotianamine synthase 3	1.79558	0.00119269			AT2G43340	AT2G43340	hypothetical protein	1.35491	5.32e-07
AT3G14280	AT3G14280	LL-diaminopimelate aminotransferase	1.78578	4.58e-05			AT3G61430	PIP1A	plasma membrane intrinsic protein 1A	1.34952	5.65e-17
AT5G65870	PSK5	phytosulfokine 5	1.78549	4.54e-05			AT5G66110	HIPP27	Heavy metal transport/detoxification superfamily protein	1.34904	0.033526
AT3G05390	AT3G05390	S-adenosyl-L-methionine-dependent methyltransferase	1.78536	0.0422651			AT3G62290	ARFA1E	ADP-ribosylation factor A1E	1.34734	1.13e-18
AT2G28755	AT2G28755	UDP-D-glucuronate carboxy-lyase-like protein	1.78501	0.0134814			AT5G24490	AT5G24490	30S ribosomal protein	1.34622	6.36e-05
AT5G67520	APK4	adenosine-5'-phosphosulfate (APS) kinase 4	1.77926	6.68e-06			AT1G64720	CP5	Polyketide cyclase/dehydrase and lipid transport superfamily protein	1.34586	2.26e-08
AT5G44480	DUR	NAD(P)-binding Rossmann-fold superfamily protein	1.77454	0.0158091			AT3G13590	AT3G13590	Cysteine/Histidine-rich C1 domain family protein	1.34373	0.0182224
AT4G35060	HIPP25	Heavy metal transport/detoxification superfamily protein	1.77112	0.0229961			AT5G63580	FLS2	flavonol synthase 2	1.34005	0.00334462
AT5G39670	AT5G39670	Calcium-binding EF-hand family protein	1.76611	0.0390932			AT2G39450	MTP11	Cation efflux family protein	1.3396	4.19e-18
AT5G62480	GSTU9	glutathione S-transferase tau 9	1.76125	0.00884362			AT4G37770	ACS8	1-amino-cyclopropane-1-carboxylate synthase 8	1.33804	0.0183387
AT1G53260	AT1G53260	hypothetical protein	1.76043	0.000968337			AT5G52250	RUP1	Transducin/WD40 repeat-like superfamily protein	1.33681	1.84e-06
AT1G09932	AT1G09932	Phosphoglycerate mutase family protein	1.75811	0.0442152			AT1G14890	AT1G14890	Plant invertase/pectin methylesterase inhibitor superfamily protein	1.33673	0.000136564
AT5G17460	AT5G17460	glutamyl-tRNA (Gln) amidotransferase subunit C	1.75763	0.000168035			AT3G45160	AT3G45160	Putative membrane lipoprotein	1.33613	0.000628295
AT3G26840	PES2	Esterase/lipase/thioesterase family protein	1.75639	0.00111025			AT3G52360	AT3G52360	transmembrane protein	1.336	5e-07
AT1G64360	AT1G64360	hypothetical protein	1.75533	6.74e-07			AT5G09225	AT5G09225	transmembrane protein	1.33201	9.05e-13
AT1G07150	MAPKKK13	mitogen-activated protein kinase kinase kinase 13	1.74426	1.74e-08			AT1G64230	UBC28	ubiquitin-conjugating enzyme 28	1.33049	2.66e-16
AT2G41640	AT2G41640	Glycosyltransferase family 61 protein	1.74369	1.48e-08			AT5G16650	AT5G16650	Chaperone DnaJ-domain superfamily protein	1.33026	1.06e-11
AT3G05165	AT3G05165	Major facilitator superfamily protein	1.74199	2.67e-06			AT2G01850	EXGT-A3	endoxyloglucan transferase A3	1.33005	3.13e-06
AT3G03480	CHAT	acetyl CoA:(Z)-3-hexen-1-ol acetyltransferase	1.73849	0.0329918			AT5G10450	GRF6	G-box regulating factor 6	1.32884	2.27e-20
AT1G27730	STZ	salt tolerance zinc finger	1.73188	3.36e-07			AT2G20362	AT2G20362	transmembrane protein	1.32829	0.0207209
AT2G46680	HB-7	homeobox 7	1.73124	4.41e-05			AT5G41050	AT5G41050	Pollen Ole e 1 allergen and extensin family protein	1.32706	4.55e-10
AT2G36780	AT2G36780	UDP-Glycosyltransferase superfamily protein	1.73004	0.000155999			AT1G32928	AT1G32928	Avr9/Cf-9 rapidly elicited protein	1.32701	0.000576785
AT2G36750	UGT73C1	UDP-glucosyl transferase 73C1	1.72777	0.00132545			AT4G23400	AT4G23400	plasma membrane intrinsic protein 15	1.32588	0.000111399
AT1G76590	AT1G76590	PLATZ transcription factor family protein	1.72588	1.46e-10			AT1G31880	BRX	DZC (Disease resistance/zinc finger/chromosome condensation-like region) domain containing protein	1.32577	0.0056342
AT2G01610	AT2G01610	Plant invertase/pectin methylesterase inhibitor superfamily protein	1.72501	0.00165358			AT1G63180	UGE3	UDP-D-glucose/UDP-D-galactose 4-epimerase 3	1.32527	1.3e-07
AT1G66060	AT1G66060	hypothetical protein	1.72152	0.00544849			AT5G67190	DEAR2	DREB and EAR motif protein 2	1.32441	7.12e-08
AT4G23420	AT4G23420	NAD(P)-binding Rossmann-fold superfamily protein	1.72035	0.0163369			AT4G31290	AT4G31290	ChaC-like family protein	1.32324	0.00589322
AT1G77880	AT1G77880	Galactose oxidase/kelch repeat superfamily protein	1.71981	0.017732			AT3G14770	SWEET2	Nodulin MtN3 family protein	1.32118	0.000875659
AT2G35550	BPC7	basic pentacysteine 7	1.71612	3.57e-07			AT5G43700	ATAUX2-11	AUX/IAA transcriptional regulator family protein	1.31866	3.45e-07
AT1G29860	WRKY71	WRKY DNA-binding protein 71	1.70673	0.0416509			AT2G32090	AT2G32090	Lactoylglutathione lyase / glyoxalase I family protein	1.31857	4.3e-23
AT4G15740	AT4G15740	Calcium-dependent lipid-binding (CaLB domain) family protein	1.6999	0.039498			AT4G21440	MYB102	MYB-like 102	1.31841	0.0306608
AT2G05185	AT2G05185	hypothetical protein	1.69891	0.0160174			AT5G15600	SP1L4	SPIRAL1-like4	1.31628	0.0459229
AT1G02620	AT1G02620	Ras-related small GTP-binding family protein	1.69792	0.00785496			AT2G26710	BAS1	Cytochrome P450 superfamily protein	1.31627	0.00155223
AT1G52880	NAM	NAC (No Apical Meristem) domain transcriptional regulator superfamily protein	1.69178	1.84e-08			AT4G27435	AT4G27435	fiber (DUF1218)	1.31586	0.000613334
AT5G18130	AT5G18130	transmembrane protein	1.68897	8.47e-08			AT2G42570	TBL39	TRICHOME BIREFRINGENCE-LIKE 39	1.31393	0.00200148
AT1G62540	FMO GS-OX2	flavin-monooxygenase glucosinolate S-oxygenase 2	1.68862	0.0213033			AT3G21260	GLTP3	Glycolipid transfer protein (GLTP) family protein	1.31292	2.71e-06
AT4G11810	AT4G11810	Major Facilitator Superfamily with SPX (SYG1/Pho81/XPR1) domain-containing protein	1.6868	0.0230475			AT4G15700	AT4G15700	Thioredoxin superfamily protein	1.31278	0.0462015
AT1G27020	AT1G27020	plant/protein	1.68374	0.0147278			AT2G13360	AGT	alanine:glyoxylate aminotransferase	1.31185	5.6e-30
AT5G14730	AT5G14730	hypothetical protein	1.68329	9.97e-05			AT1G75750	GASA1	GAST1 protein homolog 1	1.31126	0.00151782
AT3G47420	G3Pp1	putative glycerol-3-phosphate transporter 1	1.68243	2.44e-11			AT3G23805	RALFL24	ralf-like 24	1.30486	0.00418392
AT2G32530	CSLB03	cellulose synthase-like B3	1.68118	4.42e-05			AT1G65870	AT1G65870	Disease resistance-responsive (dirigent-like protein) family protein	1.30464	0.00112768
AT2G39820	eIF6B	Translation initiation factor IF6	1.67489	0.0240568			AT2G16586	AT2G16586	transmembrane protein	1.30439	3.89e-10
AT1G56160	MYB72	myb domain protein 72	1.67446	0.00150691			AT1G75250	RL6	RAD-like 6	1.30407	0.000640871
AT1G80120	AT1G80120	LURP-one-like protein (DUF567)	1.67026	0.00165358			AT2G25200	AT2G25200	hypothetical protein	1.30185	2.64e-06
AT1G11785	AT1G11785	transmembrane protein	1.6675	0.00313364			AT1G23530	AT1G23530	transmembrane protein	1.3006	0.000617464
AT4G15270	AT4G15270	glucosyltransferase-like protein	1.66644	0.00856542			AT1G75780	TUB1	tubulin beta-1 chain	1.29999	0.00299301
AT5G11920	cwINV6	6-&1-fructan exohydrolase	1.66613	0.0392351			AT5G22580	AT5G22580	Stress responsive A/B Barrel Domain-containing protein	1.29704	0.0229058
AT1G02770	AT1G02770	hypothetical protein	1.66053	0.000439322			AT2G33855	AT2G33855	transmembrane protein	1.29645	1.65e-08
AT1G69490	NAP	NAC-like, activated by AP3/PI	1.6567	1.83e-06			AT5G06190	AT5G06190	transmembrane protein	1.29565	0.0392894
AT3G16360	AHP4	HPT phosphotransmitter 4	1.65159	0.0292194			AT1G70830	MLP28	MLP-like protein 28	1.29548	3.33e-05
AT2G01008	AT2G01008	maternal effect embryo arrest protein	1.65134	1.4e-07			AT1G68440	AT1G68440	transmembrane protein	1.29374	2.47e-10
AT3G61990	OMTF3	S-adenosyl-L-methionine-dependent methyltransferases superfamily protein	1.64892	0.000231578			AT2G38480	AT2G38480	Uncharacterized protein family (UPF0497)	1.2932	2.9e-07
AT3G21080	AT3G21080	ABC transporter-like protein	1.64256	0.0321003			AT1G29520	AT1G29520	AWPM-19-like family protein	1.29211	0.00209243
AT5G37490	AT5G37490	ARM repeat superfamily protein	1.63988	0.0209402			AT3G53232	RTFL1	ROTUNDIFOLIA like 1	1.28866	0.047513
AT4G33040	AT4G33040	Thioredoxin superfamily protein	1.63362	4.48e-05			AT1G52855	AT1G52855	hypothetical protein	1.28861	0.00427933
AT2G21100	AT2G21100	Disease resistance-responsive (dirigent-like protein) family protein	1.63143	0.000997874			AT1G31320	LBD4	LOB domain-containing protein 4	1.28292	0.000428085
AT1G56600	GolS2	galactinol synthase 2	1.63134	0.0040089			AT4G24050	AT4G24050	NAD(P)-binding Rossmann-fold superfamily protein	1.28258	0.000613334
AT1G35310	MLP168	MLP-like protein 168	1.63086	0.00277374			AT5G02120	OHP	one helix protein	1.2812	7.55e-18
AT2G32140	AT2G32140	transmembrane receptor	1.62774	0.0252137			AT5G60680	AT5G60680	transcription initiation factor TFIID subunit (Protein of unknown function, DUF584)	1.28052	5.14e-14
AT4G19230	CYP707A1	cytochrome P450, family 707, subfamily A, polypeptide 1	1.62387	0.0394191			AT4G38690	AT4G38690	PLC-like phosphodiesterases superfamily protein	1.28026	1.18e-05
AT1G13340	AT1G13340	Regulator of Vps4 activity in the MVB pathway protein	1.62366	0.00965763			AT5G67140	AT5G67140	F-box/RNI-like superfamily protein	1.28026	5.9e-09
AT4G26490	AT4G26490	Late embryosis abundant (LEA) hydroxyproline-rich glycoprotein family	1.62253	9e-10			AT1G69160	AT1G69160	suppressor	1.27648	2.15e-06
AT3G63010	GID1B	alpha/beta-Hydrolases superfamily protein	1.61775	3.01e-06			AT1G51400	AT1G51400	Photosystem II 5 kD protein	1.27285	2.31e-08
AT3G13950	AT3G13950	ankyrin	1.61331	0.0110098			AT2G30432	TCL1	Homeodomain-like superfamily protein	1.27123	0.018235
AT5G64570	XYL4	beta-D-xylosidase 4	1.60991	4.12e-07			AT1G52140	AT1G52140	Avr9/Cf-9 rapidly elicited protein	1.27108	2.57e-07
AT2G41380	AT2G41380	S-adenosyl-L-methionine-dependent methyltransferases superfamily protein	1.60953	6.71e-05			AT5G26200	AT5G26200	Mitochondrial substrate carrier family protein	1.26991	0.00512918
AT2G35070	AT2G35070	transmembrane protein	1.60945	0.0140555			AT3G28857	PRE5	basic helix-loop-helix (bHLH) DNA-binding family protein	1.26764	0.0159064
AT4G09750	AT4G09750	NAD(P)-binding Rossmann-fold superfamily protein	1.60487	1.02e-06			AT1G64625	AT1G64625	Serine/threonine-protein kinase WNK (With No Lysine)-like protein	1.26761	0.0393803
AT3G55700	AT3G55700	UDP-Glycosyltransferase superfamily protein	1.60349	0.0217446			AT3G45730	AT3G45730	hypothetical protein	1.26542	2.89e-10
AT1G13830	AT1G13830	Carbohydrate-binding X8 domain superfamily protein	1.60231	0.00499367			AT5G14360	AT5G14360	Ubiquitin-like superfamily protein	1.26535	0.000870296
AT1G20350	TIM17-1	translocase inner membrane subunit 17-1	1.60129	3.21e-05			AT5G25190	ESE3	Integrase-type DNA-binding superfamily protein	1.26418	0.00503378
AT1G74710	EDS16	ADC synthase superfamily protein	1.60039	0.0186711			AT1G16720	HCF173	high chlorophyll fluorescence phenotype 173	1.26229	0.000445336
AT3G15510	NAC2	NAC domain containing protein 2	1.59815	1.87e-06			AT3G25717	RTFL16	ROTUNDIFOLIA like 16	1.26222	0.00157214
AT1G33030	AT1G33030	O-methyltransferase family protein	1.59773	0.00758615			AT3G47510	AT3G47510	transmembrane protein	1.25958	0.000423632
AT1G03820	AT1G03820	E6-like protein	1.59605	0.00910746			AT1G21010	AT1G21010	poly polymerase	1.2588	5.89e-09
AT5G04980	AT5G04980	DNAse I-like superfamily protein	1.59547	7.46e-07			AT1G64500	AT1G64500	Glutaredoxin family protein	1.25843	0.000124609
AT1G22490	AT1G22490	basic helix-loop-helix (bHLH) DNA-binding superfamily protein	1.5954	8.87e-07			AT5G40020	AT5G40020	Pathosis-related thaumatin superfamily protein	1.25829	0.0339255
AT5G22380	NAC090	NAC domain containing protein 90	1.59464	0.00102824			AT4G37240	AT4G37240	HTH-type transcriptional regulator	1.25754	0.0193312
AT4G30250	AT4G30250	P-loop containing nucleoside triphosphate hydrolases superfamily protein	1.59125	0.00520436			AT3G45610	DOF6	Dof-type zinc finger DNA-binding family protein	1.25565	0.0256548
AT5G48550	AT5G48550	F-box associated ubiquitination effector family protein	1.58619	0.000902381			AT1G65760	AT1G65760	ascorbic acid mannose pathway regulator (DUF295)	1.25532	0.0466933
AT1G10140	AT1G10140	Uncharacterized conserved protein UCP031279	1.58327	2.34e-11			AT3G25900	HMT-1	Homocysteine S-methyltransferase family protein	1.25442	0.0380294
AT4G34860	A/N-InvB	Plant neutral invertase family protein	1.58129	0.000405724			AT2G25900	ATCTH	Zinc finger C-x8-C-x5-C-x3-H type family protein	1.25373	0.000146896
AT3G44120	AT3G44120	F-box and associated interaction domains-containing protein	1.58117	5e-06			AT4G34600	AT4G34600	transmembrane protein	1.25312	0.000257301
AT5G13320	PBS3	Auxin-responsive GH3 family protein	1.57985	0.0132805			AT3G52070	AT3G52070	RNA/RNP complex-1-interacting phosphatase	1.25168	1.47e-11
AT1G17020	SRG1	senescence-related 1	1.57388	0.000353141			AT2G23690	AT2G23690	HTH-type transcriptional regulator	1.24944	0.0370463
AT4G05590	AT4G05590	pyruvate carrier-like protein	1.57376	4.08e-07			AT1G10470	ARR4	response regulator 4	1.24926	1.63e-05
AT1G12940	NRT2.5	nitrate transporter2.5	1.57111	0.0430148			AT1G02340	HFR1	basic helix-loop-helix (bHLH) DNA-binding superfamily protein	1.24816	4.16e-05
AT5G10520	RBK1	ROP binding protein kinases 1	1.57103	0.0318389			AT2G28410	AT2G28410	transmembrane protein	1.24602	0.00423079
AT2G38940	AT2G38940	phosphate transporter 14	1.56851	1.11e-05			AT3G03990	AT3G03990	alpha/beta-Hydrolases superfamily protein	1.24519	1.06e-14
AT4G29850	AT4G29850	transmembrane protein (DUF872)	1.56553	0.000101895			AT1G22640	MYB3	myb domain protein 3	1.2444	6.61e-18
AT2G02930	GSTF3	glutathione S-transferase F3	1.56422	0.0223871			AT3G59940	AT3G59940	Galactose oxidase/kelch repeat superfamily protein	1.2431	9.9e-14
AT3G05937	AT3G05937	hypothetical protein	1.56265	9.6e-08			AT2G29310	AT2G29310	NAD(P)-binding Rossmann-fold superfamily protein	1.23898	7.63e-07
AT1G21550	AT1G21550	Calcium-binding EF-hand family protein	1.56025	0.00213555			AT3G25597	AT3G25597	transmembrane protein	1.23811	8.98e-10
AT5G19140	AILP1	aluminum induced protein with YGL and LRDR motifs	1.56016	2.32e-12			AT5G57780	P1R1	transcription factor	1.23566	0.000952665
AT3G50840	AT3G50840	Phototropic-responsive NPH3 family protein	1.55559	7.29e-17			AT2G04690	AT2G04690	Pyridoxamine 5'-phosphate oxidase family protein	1.23445	1.88e-16
AT1G53580	GLY3	glyoxalase II 3	1.55434	8.53e-08			AT3G54363	AT3G54363	hypothetical protein	1.23432	0.000997153
AT1G58225	AT1G58225	hypothetical protein	1.55096	0.000247154			AT4G34550	AT4G34550	F-box protein	1.23168	0.0113378
AT3G09910	RABC2b	RAB GTPase homolog C2B	1.54709	0.0106884			AT3G57320	AT3G57320	threonine-tRNA ligase 2	1.23101	0.000905052
AT5G50450	AT5G50450	HCP-like superfamily protein with MYND-type zinc finger	1.54627	5.04e-12			AT4G33660	AT4G33660	cysteine-rich TM module stress tolerance protein	1.23068	1.19e-05
AT3G21150	BBX32	B-box 32	1.54379	0.00014298			AT3G03150	AT3G03150	hypothetical protein	1.2306	9.6e-12
AT2G18193	AT2G18193	P-loop containing nucleoside triphosphate hydrolases superfamily protein	1.54229	0.00115466			AT1G14290	SBH2	sphingoid base hydroxylase 2	1.22879	9.84e-05
AT1G10690	AT1G10690	cyclin-dependent kinase inhibitor	1.54169	1.13e-08			AT5G53970	TAT7	Tyrosine transaminase family protein	1.22775	4.25e-10
AT2G38400	AGT3	alanine:glyoxylate aminotransferase 3	1.54112	0.000122813			AT1G56720	AT1G56720	Protein kinase superfamily protein	1.22414	0.00554402
AT3G60690	AT3G60690	SAUR-like auxin-responsive protein family	1.54017	2.28e-12			AT5G10150	AT5G10150	UPSTREAM OF FLC protein (DUF966)	1.2237	4.11e-08
AT4G30460	AT4G30460	glycine-rich protein	1.53681	0.0188017			AT5G14690	AT5G14690	transmembrane protein	1.22356	0.0215221
AT2G22240	MIPS2	myo-inositol-1-phosphate synthase 2	1.53435	2.2e-05			AT1G66810	AT1G66810	Zinc finger C-x8-C-x5-C-x3-H type family protein	1.22353	0.00425478
AT1G34180	NAC016	NAC domain containing protein 16	1.52989	0.00394677			AT4G00905	AT4G00905	NC domain-containing protein-like protein	1.22082	0.00117782
AT1G70640	AT1G70640	octicosapeptide/Phox/Bem1p (PB1) domain-containing protein	1.52927	0.0149984			AT5G24105	AGP41	arabinogalactan protein 41	1.22072	0.0106878
AT4G24660	HB22	homeobox protein 22	1.52849	7.12e-11			AT5G20870	AT5G20870	O-Glycosyl hydrolases family 17 protein	1.21896	0.0175159
AT5G59820	RHL41	C2H2-type zinc finger family protein	1.52722	0.00467592			AT1G76110	AT1G76110	HMG (high mobility group) box protein with ARID/BRIGHT DNA-binding domain-containing protein	1.21847	5.4e-09
AT1G77450	NAC032	NAC domain containing protein 32	1.52621	0.00435264			AT4G35100	PIP3	plasma membrane intrinsic protein 3	1.21602	0.005944
AT1G29050	TBL38	TRICHOME BIREFRINGENCE-LIKE 38	1.52603	3.2e-05			AT1G68230	AT1G68230	Reticulon family protein	1.21458	0.0112184
AT5G47240	NUDT8	nudix hydrolase homolog 8	1.52449	0.000172729			AT4G14540	NF-YB3	nuclear factor Y, subunit B3	1.21226	1.57e-22
AT5G40720	AT5G40720	C3H4 type zinc finger protein (DUF23)	1.51927	1.72e-06			AT1G13245	RTFL17	ROTUNDIFOLIA like 17	1.21149	1.84e-10
AT4G31620	AT4G31620	Transcriptional factor B3 family protein	1.51621	0.000287127			AT2G40670	RR16	response regulator 16	1.21038	0.00232031
AT2G01300	AT2G01300	mediator of RNA polymerase II transcription subunit	1.5158	0.00167007			AT1G30260	AT1G30260	galactosyltransferase family protein	1.20918	2.76e-11
AT3G61890	HB-12	homeobox 12	1.51369	7.19e-08			AT3G61090	AT3G61090	Putative endonuclease or glycosyl hydrolase	1.2086	0.0224588
AT5G62150	AT5G62150	peptidoglycan-binding LysM domain-containing protein	1.51116	0.00864261			AT4G08950	EXO	Phosphate-responsive 1 family protein	1.20748	0.000353538
AT4G28085	AT4G28085	transmembrane protein	1.50921	1.09e-06			AT5G02230	AT5G02230	Haloacid dehalogenase-like hydrolase (HAD) superfamily protein	1.20471	3.31e-06
AT5G26220	AT5G26220	ChaC-like family protein	1.508	0.0390084			AT2G01755	AT2G01755	hypothetical protein	1.20257	6.26e-06
AT1G29280	WRKY65	WRKY DNA-binding protein 65	1.50745	5.88e-06			AT2G13463	AT2G13463	hypothetical protein	1.20253	0.000760977
AT1G76960	AT1G76960	transmembrane protein	1.50718	0.00147537			AT1G67070	DIN9	Mannose-6-phosphate isomerase, type I	1.20247	0.00054761
AT5G41120	AT5G41120	Esterase/lipase/thioesterase family protein	1.50654	0.0255204			AT1G62990	KNAT7	homeobox knotted-like protein	1.20082	0.0123289
AT4G38060	AT4G38060	hypothetical protein	1.50621	2.81e-15			AT4G25700	BETA-OHASE 1	beta-hydroxylase 1	1.19974	2.51e-05
AT1G11220	AT1G11220	cotton fiber, putative (DUF761)	1.49484	0.00828558			AT3G14595	AT3G14595	Ribosomal protein L18ae family	1.19908	1.29e-07
AT2G29090	CYP707A2	cytochrome P450, family 707, subfamily A, polypeptide 2	1.49323	0.00531268			AT1G66400	CML23	calmodulin like 23	1.19787	0.00695261
AT2G27690	CYP94C1	cytochrome P450, family 94, subfamily C, polypeptide 1	1.49101	0.0307661			AT2G43535	AT2G43535	Scorpion toxin-like knottin superfamily protein	1.19736	0.0337493
AT4G17090	CT-BMY	chloroplast beta-amylase	1.48952	1.25e-11			AT4G13992	AT4G13992	Cysteine/Histidine-rich C1 domain family protein	1.19537	0.0411383
AT3G57680	AT3G57680	Peptidase S41 family protein	1.48865	2.3e-05			AT5G14410	AT5G14410	hypothetical protein	1.19512	0.00126972
AT1G27200	AT1G27200	glycosyltransferase family protein (DUF23)	1.48529	1.04e-06			AT1G45163	AT1G45163	transmembrane protein	1.19374	1.31e-06
AT5G50240	PIMT2	protein-l-isoaspartate methyltransferase 2	1.48491	7.44e-13			AT1G68780	AT1G68780	RNI-like superfamily protein	1.19143	0.00091672
AT1G05690	BT3	BTB and TAZ domain protein 3	1.48481	3.46e-12			AT1G67900	AT1G67900	Phototropic-responsive NPH3 family protein	1.1871	2.19e-07
AT1G12240	ATBETAFRUCT4	Glycosyl hydrolases family 32 protein	1.48319	0.000868777			AT2G21970	AT2G21970	stress enhanced protein 2	1.18518	2.12e-13
AT5G58570	AT5G58570	transmembrane protein	1.48282	0.0212232			AT3G15770	AT3G15770	hypothetical protein	1.1849	2.2e-07
AT4G21930	AT4G21930	senescence regulator (Protein of unknown function, DUF584)	1.48276	0.00259072			AT2G26500	AT2G26500	cytochrome b6f complex subunit (petM)	1.18416	9.35e-10
AT2G20340	AAS	Pyridoxal phosphate (PLP)-dependent transferases superfamily protein	1.48205	0.0013387			AT5G62280	AT5G62280	DUF1442 family protein (DUF1442)	1.1822	0.025287
AT3G30305	AT3G30305	hypothetical protein	1.47914	3.87e-05			AT3G15358	AT3G15358	transmembrane protein	1.18188	6.75e-08
AT2G32830	AT2G32830	phosphate transporter 15	1.4773	4.45e-06			AT5G18600	AT5G18600	Thioredoxin superfamily protein	1.1818	0.0116637
AT3G27170	CLC-B	chloride channel B	1.47704	0.0139613			AT2G22850	bZIP6	basic leucine-zipper 6	1.18088	6.66e-05
AT3G29000	AT3G29000	Calcium-binding EF-hand family protein	1.47383	0.0212294			AT5G65430	GRF8	ral regulatory factor 8	1.18046	6.23e-12
AT5G47050	AT5G47050	SBP (S-ribonuclease binding protein) family protein	1.47342	1.04e-11			AT2G40100	LHCB4.3	light harvesting complex photosystem II	1.18042	0.000155089
AT1G22550	AT1G22550	Major facilitator superfamily protein	1.47139	0.0444915			AT3G29240	AT3G29240	PPR containing protein (DUF179)	1.18039	5.43e-06
AT3G48240	AT3G48240	Octicosapeptide/Phox/Bem1p family protein	1.47126	0.0440052			AT1G03090	MCCA	methylcrotonyl-CoA carboxylase alpha chain	1.18027	1.11e-07
AT5G03435	AT5G03435	Ca2+dependent plant phosphoribosyltransferase family protein	1.47006	0.0107907			AT4G29070	AT4G29070	Phospholipase A2 family protein	1.17971	1.7e-17
AT1G09350	GolS3	galactinol synthase 3	1.46553	0.0142267			AT2G01870	AT2G01870	transmembrane protein	1.17922	4.37e-10
AT2G40435	AT2G40435	transcription factor SCREAM-like protein	1.4621	0.0120799			AT2G17880	AT2G17880	Chaperone DnaJ-domain superfamily protein	1.17734	9.14e-05
AT5G67180	TOE3	target of early activation tagged (EAT) 3	1.46154	0.00365222			AT1G69260	AFP1	ABI five binding protein	1.17431	0.0335402
AT1G25277	AT1G25277	hypothetical protein	1.45696	4.91e-09			AT2G27140	AT2G27140	HSP20-like chaperones superfamily protein	1.17261	0.0143521
AT1G78000	AT1G78000	sulfate transporter 12	1.45552	7.35e-05			AT2G37470	AT2G37470	Histone superfamily protein	1.17176	5.26e-07
AT5G63850	AAP4	amino acid permease 4	1.45545	3.71e-10			AT1G47580	DYW1	Pentatricopeptide repeat (PPR) superfamily protein	1.17136	1.94e-11
AT3G41762	AT3G41762	hypothetical protein	1.45518	0.000693648			AT3G13450	DIN4	Transketolase family protein	1.17043	7.59e-05
AT5G01600	FER1	ferretin 1	1.4542	0.014546			AT1G61795	AT1G61795	PAK-box/P21-Rho-binding family protein	1.16955	3.2e-05
AT5G24290	MEB2	Vacuolar iron transporter (VIT) family protein	1.45042	0.0179494			AT5G49170	AT5G49170	hypothetical protein	1.16928	0.0486914
AT1G08290	WIP3	WIP domain protein 3	1.45042	0.0401011			AT1G48745	AT1G48745	hypothetical protein	1.16825	5.68e-09
AT5G59780	MYB59	myb domain protein 59	1.44675	1.09e-08			AT3G56770	AT3G56770	basic helix-loop-helix (bHLH) DNA-binding superfamily protein	1.1675	0.0295187
AT3G03470	CYP89A9	cytochrome P450, family 87, subfamily A, polypeptide 9	1.44579	3.65e-09			AT4G10150	AT4G10150	RING/U-box superfamily protein	1.16711	0.0113157
AT1G53100	AT1G53100	Core-2/I-branching beta-1,6-N-acetylglucosaminyltransferase family protein	1.44442	0.0209771			AT2G45400	BEN1	NAD(P)-binding Rossmann-fold superfamily protein	1.16602	0.0088124
AT1G03200	AT1G03200	hypothetical protein	1.44171	4.22e-06			AT5G58800	AT5G58800	Quinone reductase family protein	1.16404	3.71e-16
AT2G29320	AT2G29320	NAD(P)-binding Rossmann-fold superfamily protein	1.43264	1.79e-11			AT3G16175	AT3G16175	Thioesterase superfamily protein	1.1639	0.00014472
AT5G17450	HIPP21	Heavy metal transport/detoxification superfamily protein	1.43179	0.00292219			AT1G62040	ATG8C	Ubiquitin-like superfamily protein	1.16342	7.5e-07
AT5G49525	AT5G49525	transmembrane protein	1.43044	0.045929			AT5G03455	CDC25	Rhodanese/Cell cycle control phosphatase superfamily protein	1.16333	1.32e-08
AT5G47130	AT5G47130	Bax inhibitor-1 family protein	1.42481	0.00255704			AT5G21170	AKINBETA1	5'-AMP-activated protein kinase beta-2 subunit protein	1.16002	0.00129772
AT1G05575	AT1G05575	transmembrane protein	1.42256	3.1e-06			AT2G32880	AT2G32880	TRAF-like family protein	1.15904	2.12e-07
AT3G15534	AT3G15534	hypothetical protein	1.41886	0.0111055			AT2G29995	AT2G29995	PSY3-like protein	1.1581	1.17e-05
AT2G34080	AT2G34080	Cysteine proteinases superfamily protein	1.41828	0.0362375			AT5G51390	AT5G51390	hypothetical protein	1.15773	6.07e-06
AT1G77660	AT1G77660	Histone H3 K4-specific methyltransferase SET7/9 family protein	1.4182	0.000112908			AT1G74660	MIF1	mini zinc finger 1	1.15622	0.00209371
AT1G65390	PP2-A5	phloem protein 2 A5	1.41778	0.00194795			AT3G60290	AT3G60290	2-oxoglutarate (2OG) and Fe(II)-dependent oxygenase superfamily protein	1.15428	0.0273076
AT2G40200	AT2G40200	basic helix-loop-helix (bHLH) DNA-binding superfamily protein	1.41679	0.0224703			AT3G11110	AT3G11110	RING/U-box superfamily protein	1.15342	2.86e-14
AT4G19420	AT4G19420	Pectinacetylesterase family protein	1.41614	8.85e-06			AT4G25260	AT4G25260	Plant invertase/pectin methylesterase inhibitor superfamily protein	1.15334	8.87e-07
AT5G26731	AT5G26731	hypothetical protein	1.4127	0.0306164			AT1G02950	GSTF4	glutathione S-transferase F4	1.15236	0.0130176
AT2G45135	AT2G45135	RING/U-box superfamily protein	1.40916	0.044639			AT2G18260	SYP112	syntaxin of plants 112	1.1505	0.000455538
AT3G48390	AT3G48390	MA3 domain-containing protein	1.40238	4.41e-07			AT4G13160	AT4G13160	zein-binding protein (Protein of unknown function, DUF593)	1.14994	0.000672395
AT2G04100	AT2G04100	MATE efflux family protein	1.39907	0.00437479			AT3G12320	AT3G12320	hypothetical protein	1.14922	2.73e-09
AT3G03170	AT3G03170	hypothetical protein	1.39811	0.00170675			AT5G18670	BMY3	beta-amylase 3	1.14797	2.21e-05
AT4G28556	RIC7	PAK-box/P21-Rho-binding family protein	1.3975	0.0434273			AT1G15990	CNGC7	cyclic nucleotide gated channel 7	1.14748	0.0274307
AT1G63245	CLE14	CLAVATA3/ESR-RELATED 14	1.39713	0.03522			AT2G35820	AT2G35820	ureidoglycolate hydrolase	1.14722	2.63e-13
AT1G46768	RAP2.1	related to AP2 1	1.39562	1.33e-05			AT4G37300	MEE59	maternal effect embryo arrest 59	1.14708	1.97e-10
AT2G43000	NAC042	NAC domain containing protein 42	1.39101	0.0101392			AT1G20070	AT1G20070	hypothetical protein	1.14457	0.00124179
AT4G37790	HAT22	Homeobox-leucine zipper protein family	1.391	2.73e-23			AT3G21510	AHP1	histidine-containing phosphotransmitter 1	1.14436	0.000583801
AT3G57770	AT3G57770	Protein kinase superfamily protein	1.3847	6.48e-12			AT5G63190	AT5G63190	MA3 domain-containing protein	1.1437	4.9e-07
AT1G75170	AT1G75170	Sec14p-like phosphatidylinositol transfer family protein	1.38344	5.55e-07			AT3G52770	ZPR3	binding protein	1.14134	0.0323582
AT4G36990	HSF4	heat shock factor 4	1.38321	0.000242229			AT1G04290	AT1G04290	Thioesterase superfamily protein	1.14079	0.00121145
AT2G36270	ABI5	Basic-leucine zipper (bZIP) transcription factor family protein	1.38031	0.00462582			AT5G52990	AT5G52990	SNARE-like superfamily protein	1.14017	0.00093661
AT5G61290	AT5G61290	Flavin-binding monooxygenase family protein	1.37865	0.0226185			AT5G47640	NF-YB2	nuclear factor Y, subunit B2	1.14014	1.41e-14
AT1G11700	AT1G11700	senescence regulator (Protein of unknown function, DUF584)	1.37783	0.00034135			AT1G67600	AT1G67600	Acid phosphatase/vanadium-dependent haloperoxidase-related protein	1.13989	0.0213478
AT1G28570	AT1G28570	SGNH hydrolase-type esterase superfamily protein	1.3769	0.000655029			AT2G40880	CYSA	cystatin A	1.13954	2.95e-05
AT4G15765	AT4G15765	FAD/NAD(P)-binding oxidoreductase family protein	1.37495	0.000956222			AT1G79040	PSBR	photosystem II subunit R	1.13953	1.25e-09
AT5G54080	HGO	homogentisate 1,2-dioxygenase	1.37434	3.69e-09			AT3G02700	AT3G02700	NC domain-containing protein-like protein	1.13872	7.4e-07
AT5G63970	RGLG3	Copine (Calcium-dependent phospholipid-binding protein) family	1.37372	0.000746685			AT2G02100	LCR69	low-molecular-weight cysteine-rich 69	1.13858	0.019826
AT1G67030	ZFP6	zinc finger protein 6	1.37324	0.0285261			AT5G24165	AT5G24165	hypothetical protein	1.13795	3.81e-06
AT1G27300	AT1G27300	transmembrane protein	1.36966	2.56e-07			AT1G76570	AT1G76570	Chlorophyll A-B binding family protein	1.13594	2.25e-08
AT5G52120	PP2-A14	phloem protein 2-A14	1.36936	4.22e-05			AT1G78320	GSTU23	glutathione S-transferase TAU 23	1.13271	0.0303178
AT2G22800	HAT9	Homeobox-leucine zipper protein family	1.36396	3.31e-12			AT1G25230	AT1G25230	Calcineurin-like metallo-phosphoesterase superfamily protein	1.13242	0.00154441
AT3G50260	CEJ1	cooperatively regulated by ethylene and jasmonate 1	1.3615	2.83e-06			AT1G52827	CDT1	cadmium tolerance 1	1.13183	0.00825475
AT1G74950	TIFY10B	TIFY domain/Divergent CCT motif family protein	1.35583	0.000852257			AT5G51970	AT5G51970	GroES-like zinc-binding alcohol dehydrogenase family protein	1.13125	5.95e-27
AT1G70810	AT1G70810	Calcium-dependent lipid-binding (CaLB domain) family protein	1.35443	0.000104734			AT5G60860	RABA1f	RAB GTPase homolog A1F	1.12967	3.85e-05
AT4G11590	AT4G11590	F-box associated ubiquitination effector family protein	1.35374	0.00677785			AT4G32460	AT4G32460	choice-of-anchor C domain protein, putative (Protein of unknown function, DUF642)	1.12955	0.00552252
AT1G07430	HAI2	highly ABA-induced PP2C protein 2	1.34904	0.00714721			AT1G67910	AT1G67910	hypothetical protein	1.12843	0.00554711
AT1G74930	ORA47	Integrase-type DNA-binding superfamily protein	1.34804	1.7e-07			AT1G33340	AT1G33340	ENTH/ANTH/VHS superfamily protein	1.12735	0.0214267
AT1G62570	FMO GS-OX4	flavin-monooxygenase glucosinolate S-oxygenase 4	1.34737	0.0176728			AT5G59030	COPT1	copper transporter 1	1.12725	1.01e-31
AT5G64450	AT5G64450	NYN domain protein	1.34714	0.0374994			AT5G57040	AT5G57040	Lactoylglutathione lyase / glyoxalase I family protein	1.1269	8.88e-21
AT2G18600	AT2G18600	Ubiquitin-conjugating enzyme family protein	1.34657	7.31e-05			AT1G73540	NUDT21	nudix hydrolase homolog 21	1.12665	8.06e-09
AT1G28230	PUP1	purine permease 1	1.34606	0.000433015			AT3G26740	CCL	CCR-like protein	1.12523	8.2e-16
AT2G16720	MYB7	myb domain protein 7	1.34476	1.85e-05			AT1G22630	AT1G22630	SSUH2-like protein	1.12476	1.59e-11
AT3G55940	AT3G55940	Phosphoinositide-specific phospholipase C family protein	1.34125	0.03077			AT1G03870	FLA9	FASCICLIN-like arabinoogalactan 9	1.12454	0.0253301
AT1G30820	AT1G30820	CTP synthase family protein	1.34093	2.62e-10			AT4G28240	AT4G28240	hypothetical protein	1.12407	7.9e-09
AT5G45840	AT5G45840	Leucine-rich repeat protein kinase family protein	1.34087	0.000113006			AT3G47070	AT3G47070	thylakoid soluble phosphoprotein	1.12406	2.48e-09
AT4G36450	MPK14	mitogen-activated protein kinase 14	1.33958	0.0127189			AT1G73640	RABA6a	RAB GTPase homolog A6A	1.12141	0.0214922
AT2G27430	AT2G27430	ARM repeat superfamily protein	1.33902	9.64e-05			AT4G22160	AT4G22160	hypothetical protein	1.12076	0.000127793
AT5G09700	AT5G09700	Glycosyl hydrolase family protein	1.3385	0.0337754			AT2G26690	AT2G26690	Major facilitator superfamily protein	1.12017	0.000759525
AT1G31820	PUT1	Amino acid permease family protein	1.33741	8.06e-05			AT5G06790	AT5G06790	cotton fiber protein	1.11974	1.55e-05
AT3G02800	PFA-DSP3	Tyrosine phosphatase family protein	1.33437	0.00116249			AT1G73830	BEE3	BR enhanced expression 3	1.11913	0.00843541
AT1G79900	BAC2	Mitochondrial substrate carrier family protein	1.33381	0.0139755			AT4G28290	AT4G28290	hypothetical protein	1.11871	1.03e-05
AT3G13065	SRF4	STRUBBELIG-receptor family 4	1.33372	0.000187106			AT5G23340	AT5G23340	RNI-like superfamily protein	1.11605	4.96e-13
AT3G15990	AT3G15990	sulfate transporter 34	1.33188	0.0354242			AT3G53530	NAKR3	Chloroplast-targeted copper chaperone protein	1.1157	0.00870669
AT4G21910	AT4G21910	MATE efflux family protein	1.33033	0.0383388			AT5G54640	RAT5	Histone superfamily protein	1.11545	1.83e-08
AT4G21870	AT4G21870	HSP20-like chaperones superfamily protein	1.32988	0.000431644			AT4G17810	AT4G17810	C2H2 and C2HC zinc fingers superfamily protein	1.11414	5.31e-08
AT5G61640	PMSR1	peptidemethionine sulfoxide reductase 1	1.32796	8.86e-07			AT3G62410	CP12-2	CP12 domain-containing protein 2	1.11362	4.52e-29
AT3G23570	AT3G23570	alpha/beta-Hydrolases superfamily protein	1.32734	0.000639373			AT4G37760	SQE3	squalene epoxidase 3	1.11095	0.000108342
AT3G51240	F3H	flavanone 3-hydroxylase	1.32446	0.0118597			AT4G32870	AT4G32870	Polyketide cyclase/dehydrase and lipid transport superfamily protein	1.11093	0.00196772
AT4G19170	NCED4	nine-cis-epoxycarotenoid dioxygenase 4	1.31695	4.57e-08			AT2G42610	LSH10	LIGHT-DEPENDENT SHORT HYPOCOTYLS-like protein (DUF640)	1.11049	0.000368094
AT2G43580	AT2G43580	Chitinase family protein	1.31485	0.0469019			AT1G79660	AT1G79660	ephrin-A3 protein	1.11047	2.71e-05
AT5G17860	CAX7	calcium exchanger 7	1.31456	0.0296277			AT5G26970	AT5G26970	hypothetical protein	1.10956	0.00607036
AT5G01320	AT5G01320	Thiamine pyrophosphate dependent pyruvate decarboxylase family protein	1.31366	0.00426197			AT3G11930	AT3G11930	Adenine nucleotide alpha hydrolases-like superfamily protein	1.10832	1.46e-11
AT2G30615	AT2G30615	F-box/LRR protein	1.31301	0.000293845			AT2G23590	MES8	methyl esterase 8	1.10818	0.021759
AT5G25755	AT5G25755	hypothetical protein	1.31214	0.00165358			AT4G34630	AT4G34630	prostatic spermine-binding-like protein	1.10749	3.43e-05
AT1G76600	AT1G76600	poly polymerase	1.31097	0.000238541			AT3G53470	AT3G53470	2,3-bisphosphoglycerate-independent phosphoglycerate mutase	1.1074	5.43e-25
AT2G40340	DREB2C	Integrase-type DNA-binding superfamily protein	1.3108	2.66e-05			AT3G23730	XTH16	xyloglucan endotransglucosylase/hydrolase 16	1.10585	0.000378442
AT4G02075	PIT1	RING/FYVE/PHD zinc finger superfamily protein	1.31012	2.09e-08			AT4G37800	XTH7	xyloglucan endotransglucosylase/hydrolase 7	1.10447	0.00782681
AT5G54840	SGP1	Ras-related small GTP-binding family protein	1.30693	3.67e-06			AT3G52480	AT3G52480	transmembrane protein	1.10436	0.00413939
AT2G43050	ATPMEPCRD	Plant invertase/pectin methylesterase inhibitor superfamily	1.30613	0.00423954			AT5G45940	NUDT11	nudix hydrolase homolog 11	1.10423	0.000554621
AT1G67810	SUFE2	sulfur E2	1.30598	0.0260093			AT5G49740	FRO7	ferric reduction oxidase 7	1.10338	4.13e-05
AT4G39955	AT4G39955	alpha/beta-Hydrolases superfamily protein	1.30462	3.95e-07			AT2G35830	AT2G35830	ureidoglycolate hydrolase	1.10201	1.85e-10
AT5G16450	AT5G16450	Ribonuclease E inhibitor RraA/Dimethylmenaquinone methyltransferase	1.30455	0.0010102			AT1G70020	AT1G70020	transmembrane protein, putative (DUF1163)	1.10173	0.0354926
AT5G13800	PPH	pheophytinase	1.30273	4.57e-05			AT5G06690	WCRKC1	WCRKC thioredoxin 1	1.10144	6.36e-15
AT1G30860	AT1G30860	RING/U-box superfamily protein	1.30225	0.000176689			AT3G15760	AT3G15760	cytochrome P450 family protein	1.10042	0.000260352
AT5G61600	ERF104	ethylene response factor 104	1.3022	2.81e-07			AT3G07310	AT3G07310	phosphoserine aminotransferase, putative (DUF760)	1.09942	1.08e-15
AT4G26950	AT4G26950	senescence regulator (Protein of unknown function, DUF584)	1.30182	0.000281607			AT1G47128	RD21A	Granulin repeat cysteine protease family protein	1.09812	6.17e-12
AT1G32700	AT1G32700	PLATZ transcription factor family protein	1.30119	2.11e-13			AT1G68945	AT1G68945	hypothetical protein	1.09702	3.83e-07
AT3G21520	DMP1	transmembrane protein, putative (DUF679 domain membrane protein 1)	1.29828	0.0398197			AT4G36540	BEE2	BR enhanced expression 2	1.09382	0.00362814
AT1G30475	AT1G30475	hypothetical protein	1.29814	6.11e-05			AT4G17790	AT4G17790	SNARE associated Golgi protein family	1.09242	4.13e-18
AT5G64530	XND1	xylem NAC domain 1	1.29661	0.000184525			AT2G44740	AT2G44740	cyclin p41	1.09024	0.0339715
AT4G27860	MEB1	vacuolar iron transporter (VIT) family protein	1.29561	0.0377671			AT2G38210	PDX1L4	putative PDX1-like protein 4	1.08796	2.67e-05
AT3G62590	AT3G62590	alpha/beta-Hydrolases superfamily protein	1.2938	0.000436986			AT3G23490	CYN	cyanase	1.08774	5.96e-06
AT5G58350	WNK4	with no lysine (K) kinase 4	1.29358	2.27e-07			AT3G20670	HTA13	histone H2A 13	1.08755	2.62e-07
AT2G17500	AT2G17500	Auxin efflux carrier family protein	1.29221	0.000188568			AT4G11211	AT4G11211	hypothetical protein	1.08718	0.0234073
AT5G07100	WRKY26	WRKY DNA-binding protein 26	1.29168	0.000422992			AT3G62650	AT3G62650	hypothetical protein	1.08702	0.000142607
AT2G39050	EULS3	hydroxyproline-rich glycoprotein family protein	1.29112	0.00732733			AT2G36895	AT2G36895	D-tagatose-1,6-bisphosphate aldolase subunit	1.08615	3.58e-07
AT1G62840	AT1G62840	ankyrin repeat/KH domain protein (DUF1442)	1.28794	0.00392073			AT5G43260	AT5G43260	chaperone protein dnaJ-like protein	1.08479	2.13e-10
AT4G18280	AT4G18280	glycine-rich cell wall protein-like protein	1.28611	0.00163538			AT2G17450	RHA3A	RING-H2 finger A3A	1.0837	2.22e-10
AT5G01940	AT5G01940	eukaryotic translation initiation factor 2B family protein / eIF-2B family protein	1.28314	0.000221697			AT3G15780	AT3G15780	transmembrane protein	1.08219	3.96e-11
AT3G51910	HSFA7A	heat shock transcription factor A7A	1.28273	0.0126955			AT4G04925	AT4G04925	hypothetical protein	1.08213	0.000431866
AT4G28703	AT4G28703	RmlC-like cupins superfamily protein	1.28131	9.05e-05			AT1G55000	AT1G55000	peptidoglycan-binding LysM domain-containing protein	1.08078	7.79e-20
AT1G67820	AT1G67820	Protein phosphatase 2C family protein	1.27818	0.000990526			AT4G17460	HAT1	Homeobox-leucine zipper protein 4 (HB-4) / HD-ZIP protein	1.08021	2.53e-05
AT1G62710	BETA-VPE	beta vacuolar processing enzyme	1.27612	0.00172991			AT3G11600	AT3G11600	E3 ubiquitin-protein ligase	1.08011	0.00230363
AT5G08350	AT5G08350	GRAM domain-containing protein / ABA-responsive protein-like protein	1.27495	0.0358922			AT5G09960	AT5G09960	sorbin/SH3 domain protein	1.07961	2.58e-05
AT1G53870	AT1G53870	LURP-one-like protein (DUF567)	1.27468	5.97e-07			AT1G32520	AT1G32520	TLDc domain protein	1.07897	2.98e-14
AT3G62550	AT3G62550	Adenine nucleotide alpha hydrolases-like superfamily protein	1.27418	5.38e-11			AT1G18650	PDCB3	plasmodesmata callose-binding protein 3	1.07894	0.000106312
AT5G06230	TBL9	TRICHOME BIREFRINGENCE-LIKE 9	1.2716	0.00232398			AT1G07450	AT1G07450	NAD(P)-binding Rossmann-fold superfamily protein	1.07886	0.0137877
AT2G22680	WAVH1	Zinc finger (C3HC4-type RING finger) family protein	1.26992	0.0216282			AT1G06830	AT1G06830	Glutaredoxin family protein	1.07872	0.0076543
AT1G15670	AT1G15670	Galactose oxidase/kelch repeat superfamily protein	1.26899	0.00390152			AT1G45130	BGAL5	beta-galactosidase 5	1.07862	0.00427933
AT4G28390	AAC3	ADP/ATP carrier 3	1.2689	0.0079819			AT3G17100	AT3G17100	sequence-specific DNA binding transcription factor	1.07862	9.49e-12
AT5G21950	AT5G21950	alpha/beta-Hydrolases superfamily protein	1.26489	2.85e-06			AT5G55570	AT5G55570	transmembrane protein	1.0775	0.0111449
AT1G56010	NAC1	NAC domain containing protein 1	1.26462	1.3e-06			AT5G08410	FTRA2	ferredoxin/thioredoxin reductase subunit A (variable subunit) 2	1.0772	7.43e-17
AT4G25480	DREB1A	dehydration response element B1A	1.26198	0.00496934			AT1G52618	AT1G52618	hypothetical protein	1.07409	4.46e-06
AT5G60910	AGL8	AGAMOUS-like 8	1.26183	0.000724285			AT5G18970	AT5G18970	AWPM-19-like family protein	1.07397	0.0128046
AT4G17900	AT4G17900	PLATZ transcription factor family protein	1.25905	2.47e-07			AT2G19460	AT2G19460	DUF3511 domain protein (DUF3511)	1.07316	0.00106254
AT1G69890	AT1G69890	actin cross-linking protein (DUF569)	1.25865	4.9e-08			AT4G18340	AT4G18340	Glycosyl hydrolase superfamily protein	1.07101	0.0368424
AT5G20900	JAZ12	jasmonate-zim-domain protein 12	1.2582	1.23e-05			AT1G12250	AT1G12250	Pentapeptide repeat-containing protein	1.07048	8.14e-14
AT5G39090	AT5G39090	HXXXD-type acyl-transferase family protein	1.25773	5.4e-08			AT1G07600	MT1A	metallothionein 1A	1.07028	0.0365114
AT4G17500	ERF-1	ethylene responsive element binding factor 1	1.25639	0.000297076			AT1G55675	AT1G55675	transmembrane protein	1.06758	3.21e-11
AT1G23710	AT1G23710	hypothetical protein	1.25562	5.73e-07			AT2G29340	AT2G29340	NAD-dependent epimerase/dehydratase family protein	1.06748	3.25e-09
AT3G50930	BCS1	cytochrome BC1 synthesi	1.25549	0.0379368			AT2G46800	ZAT	zinc transporter	1.06721	2.38e-28
AT5G05640	AT5G05640	nucleoprotein-like protein	1.254	0.0254106			AT5G64040	PSAN	photosystem I reaction center subunit PSI-N, chloroplast, putative / PSI-N, putative (PSAN)	1.06708	5.4e-05
AT4G33780	AT4G33780	ATP phosphoribosyltransferase regulatory subunit	1.25397	5.06e-08			AT3G21420	LBO1	2-oxoglutarate (2OG) and Fe(II)-dependent oxygenase superfamily protein	1.0668	0.00210545
AT4G15620	AT4G15620	Uncharacterized protein family (UPF0497)	1.25182	0.00620934			AT5G20970	AT5G20970	HSP20-like chaperones superfamily protein	1.06628	0.00360577
AT2G28110	FRA8	Exostosin family protein	1.25097	0.00233487			AT4G37925	NdhM	subunit NDH-M of NAD(P)H:plastoquinone dehydrogenase complex	1.06587	3.63e-14
AT4G16190	AT4G16190	Papain family cysteine protease	1.25061	9.07e-11			AT3G45600	TET3	tetraspanin3	1.06438	1.54e-06
AT3G46590	TRFL1	TRF-like 1	1.2476	4.32e-21			AT2G45800	PLIM2a	GATA type zinc finger transcription factor family protein	1.06402	0.0124689
AT4G15990	AT4G15990	hypothetical protein	1.24633	0.00266613			AT5G39530	AT5G39530	hypothetical protein	1.06392	0.000876564
AT3G21530	AT3G21530	DNAse I-like superfamily protein	1.24572	0.00370041			AT1G50290	AT1G50290	hypothetical protein	1.06373	3.69e-10
AT4G29190	OZF2	Zinc finger C-x8-C-x5-C-x3-H type family protein	1.24437	1.28e-06			AT1G71030	MYBL2	MYB-like 2	1.06364	7.49e-07
AT5G42330	AT5G42330	hypothetical protein	1.24397	0.00433883			AT2G33250	AT2G33250	transmembrane protein	1.06221	1.24e-11
AT1G30500	NF-YA7	nuclear factor Y, subunit A7	1.24306	1.28e-05			AT1G33475	AT1G33475	SNARE-like superfamily protein	1.06207	0.0267128
AT1G53160	SPL4	squamosa promoter binding protein-like 4	1.24146	0.000670721			AT4G16880	AT4G16880	Leucine-rich repeat (LRR) family protein	1.0614	2.05e-12
AT3G62090	PIL2	phytochrome interacting factor 3-like 2	1.24065	0.0405602			AT5G20935	CRR42	DUF3148 family protein	1.05894	4.99e-12
AT5G01520	AIRP2	RING/U-box superfamily protein	1.24007	2.19e-06			AT3G08940	LHCB4.2	light harvesting complex photosystem II	1.05731	4.4e-05
AT1G01720	ATAF1	NAC (No Apical Meristem) domain transcriptional regulator superfamily protein	1.23965	0.000170242			AT3G62570	AT3G62570	Tetratricopeptide repeat (TPR)-like superfamily protein	1.05563	0.0165281
AT1G70260	UMAMIT36	nodulin MtN21 /EamA-like transporter family protein	1.23889	0.0111926			AT3G04730	IAA16	indoleacetic acid-induced protein 16	1.05554	1.39e-09
AT1G06645	AT1G06645	2-oxoglutarate (2OG) and Fe(II)-dependent oxygenase superfamily protein	1.2374	3.22e-20			AT5G44580	AT5G44580	transmembrane protein	1.05512	1.9e-07
AT1G07130	STN1	Nucleic acid-binding, OB-fold-like protein	1.23587	7.31e-06			AT2G04790	AT2G04790	PTB domain engulfment adapter	1.05505	1.25e-07
AT3G22460	OASA2	O-acetylserine (thiol) lyase (OAS-TL)	1.23415	3.86e-06			AT3G28650	AT3G28650	Cysteine/Histidine-rich C1 domain family protein	1.05438	0.0486555
AT2G01175	AT2G01175	transmembrane protein	1.23315	0.0373845			AT2G37100	AT2G37100	protamine P1 family protein	1.05421	0.000333881
AT2G35170	AT2G35170	Histone H3 K4-specific methyltransferase SET7/9 family protein	1.23271	9.43e-09			AT5G02840	LCL1	LHY/CCA1-like 1	1.05398	3.82e-12
AT3G28050	UMAMIT41	nodulin MtN21 /EamA-like transporter family protein	1.23145	3.55e-06			AT1G75240	HB33	homeobox protein 33	1.05392	0.00958371
AT2G31160	LSH3	LIGHT-DEPENDENT SHORT HYPOCOTYLS-like protein (DUF640)	1.23094	0.00521214			AT1G72645	AT1G72645	transmembrane protein	1.05372	1.37e-06
AT1G62810	CuAO1	Copper amine oxidase family protein	1.22953	4.03e-05			AT4G09460	MYB6	myb domain protein 6	1.05363	5.25e-06
AT1G13390	AT1G13390	translocase subunit seca	1.22832	2.34e-08			AT3G47360	HSD3	hydroxysteroid dehydrogenase 3	1.05086	0.000492541
AT5G08240	AT5G08240	transmembrane protein	1.22595	0.00394131			AT1G75180	AT1G75180	Erythronate-4-phosphate dehydrogenase family protein	1.05083	0.000142802
AT5G13820	TBP1	telomeric DNA binding protein 1	1.2241	2.5e-06			AT3G06770	AT3G06770	Pectin lyase-like superfamily protein	1.05075	0.0322414
AT5G57790	AT5G57790	hypothetical protein	1.22381	0.00189915			AT4G38960	BBX19	B-box type zinc finger family protein	1.05004	1.22e-05
AT4G35380	AT4G35380	SEC7-like guanine nucleotide exchange family protein	1.2237	0.0154628			AT5G62100	BAG2	BCL-2-associated athano 2	1.04961	0.00188708
AT3G23920	BAM1	beta-amylase 1	1.21722	5.96e-12			AT1G07590	AT1G07590	Tetratricopeptide repeat (TPR)-like superfamily protein	1.0496	0.000684173
AT5G55560	AT5G55560	Protein kinase superfamily protein	1.21601	5.81e-06			AT1G69700	HVA22C	HVA22 homologue C	1.04751	0.00253366
AT1G77370	AT1G77370	Glutaredoxin family protein	1.21598	0.000227598			AT1G76410	ATL8	RING/U-box superfamily protein	1.04731	0.0117142
AT1G51760	IAR3	peptidase M20/M25/M40 family protein	1.21576	0.00201473			AT5G53310	AT5G53310	myosin heavy chain-like protein	1.04621	4.35e-08
AT2G30600	AT2G30600	BTB/POZ domain-containing protein	1.21409	2.04e-09			AT2G30420	ETC2	Homeodomain-like superfamily protein	1.04522	0.0126386
AT1G75700	HVA22G	HVA22-like protein G	1.21336	0.00592627			AT1G06110	SKIP16	SKP1/ASK-interacting protein 16	1.04493	4.29e-16
AT1G22370	UGT85A5	UDP-glucosyl transferase 85A5	1.2091	2.33e-11			AT1G09250	AT1G09250	basic helix-loop-helix (bHLH) DNA-binding superfamily protein	1.04478	3.8e-07
ATMG01130	ATMG01130	hypothetical protein	1.20909	0.0311455			AT3G27050	AT3G27050	plant/protein	1.04444	5.64e-07
AT5G50720	HVA22E	HVA22 homologue E	1.20634	0.00275105			AT2G22640	BRK1	BRICK1	1.04392	0.000515144
AT1G73210	AT1G73210	hypothetical protein	1.20618	0.0308683			AT2G19350	AT2G19350	transmembrane protein (DUF872)	1.04375	1.4e-09
AT3G60640	ATG8G	Ubiquitin-like superfamily protein	1.20301	3.34e-05			AT5G06470	AT5G06470	Glutaredoxin family protein	1.04365	0.00518336
AT1G53030	AT1G53030	Cytochrome C oxidase copper chaperone (COX17)	1.20269	1.96e-06			AT5G59080	AT5G59080	hypothetical protein	1.04345	2.64e-05
AT4G04490	CRK36	cysteine-rich RLK (RECEPTOR-like protein kinase) 36	1.2	0.0101522			AT1G21790	AT1G21790	TRAM, LAG1 and CLN8 (TLC) lipid-sensing domain containing protein	1.04238	6.75e-05
AT5G57815	AT5G57815	Cytochrome c oxidase, subunit Vib family protein	1.19937	4.33e-07			AT4G01460	AT4G01460	basic helix-loop-helix (bHLH) DNA-binding superfamily protein	1.04071	0.0359099
AT3G61630	CRF6	hypothetical protein	1.19669	2.04e-07			AT5G14740	CA2	carbonic anhydrase 2	1.04036	0.00939773
AT2G18160	bZIP2	basic leucine-zipper 2	1.19601	2.73e-23			AT1G25275	AT1G25275	thionin-like protein	1.04033	4.74e-08
AT4G26120	AT4G26120	Ankyrin repeat family protein / BTB/POZ domain-containing protein	1.19601	0.00316476			AT4G09950	AT4G09950	P-loop containing nucleoside triphosphate hydrolases superfamily protein	1.03994	0.020557
AT1G36622	AT1G36622	transmembrane protein	1.19577	0.0352148			AT3G04630	WDL1	WVD2-like 1	1.03839	0.00596589
AT1G32460	AT1G32460	hypothetical protein	1.19577	3.68e-09			AT3G09190	AT3G09190	Concanavalin A-like lectin family protein	1.03749	0.00246314
AT3G47160	AT3G47160	RING/U-box superfamily protein	1.19505	1.15e-06			AT1G52190	AT1G52190	Major facilitator superfamily protein	1.03743	0.00539914
AT4G29110	AT4G29110	cotton fiber protein	1.19339	1.43e-09			AT2G05620	PGR5	proton gradient regulation 5	1.0348	1.02e-10
AT2G28305	LOG1	Putative lysine decarboxylase family protein	1.19038	4.11e-12			AT5G41700	UBC8	ubiquitin conjugating enzyme 8	1.03432	5.84e-10
AT5G07680	NAC080	NAC domain containing protein 80	1.18988	0.00299258			AT4G34620	SSR16	small subunit ribosomal protein 16	1.03187	2.95e-08
AT2G01400	AT2G01400	hypothetical protein	1.18713	0.000104945			AT1G09575	AT1G09575	calcium uniporter-like protein (DUF607)	1.03154	0.00598477
AT2G25297	AT2G25297	transmembrane protein	1.18413	0.000548557			AT1G67860	AT1G67860	transmembrane protein	1.03093	9.52e-10
AT1G01360	RCAR1	regulatory component of ABA receptor 1	1.179	8.25e-09			AT3G05490	RALFL22	ralf-like 22	1.03032	0.00124001
AT3G16280	AT3G16280	Integrase-type DNA-binding superfamily protein	1.17857	2.64e-09			AT2G35150	EXL7	EXORDIUM like 7	1.02905	0.0458812
AT5G05110	AT5G05110	Cystatin/monellin family protein	1.17729	8.47e-08			AT1G24440	AT1G24440	RING/U-box superfamily protein	1.02829	9.46e-15
AT5G28010	AT5G28010	Polyketide cyclase/dehydrase and lipid transport superfamily protein	1.17582	0.00122145			AT1G29395	COR413IM1	COLD REGULATED 314 INNER MEMBRANE 1	1.02812	0.00311838
AT1G19397	AT1G19397	transmembrane protein	1.17514	0.000198676			AT4G34250	KCS16	3-ketoacyl-CoA synthase 16	1.02703	0.0316629
AT1G72770	HAB1	HYPERSENSITIVE TO ABA1	1.17506	3.5e-06			AT3G15580	APG8H	Ubiquitin-like superfamily protein	1.02648	6.15e-09
AT1G24148	AT1G24148	hypothetical protein	1.17462	7.34e-06			AT4G09830	AT4G09830	nuclear receptor family 2 group C protein	1.02442	7.93e-09
AT1G61340	FBS1	F-box family protein	1.17449	0.00978731			AT5G44572	AT5G44572	transmembrane protein	1.02411	0.00348846
AT1G13990	AT1G13990	plant/protein	1.172	3.55e-07			AT1G12010	AT1G12010	2-oxoglutarate (2OG) and Fe(II)-dependent oxygenase superfamily protein	1.02382	0.000554621
AT1G16850	AT1G16850	transmembrane protein	1.17143	0.0431385			AT5G59970	AT5G59970	Histone superfamily protein	1.02367	0.000429849
AT5G24155	AT5G24155	FAD/NAD(P)-binding oxidoreductase family protein	1.17134	0.0113849			AT1G49240	ACT8	actin 8	1.02259	5.3e-13
AT1G27980	DPL1	dihydrosphingosine phosphate lyase	1.16824	0.000132901			AT1G29800	AT1G29800	RING/FYVE/PHD-type zinc finger family protein	1.02139	4.06e-10
AT1G78460	AT1G78460	SOUL heme-binding family protein	1.16524	0.000171004			AT1G77930	AT1G77930	Chaperone DnaJ-domain superfamily protein	1.0207	4.16e-12
AT3G10450	SCPL7	serine carboxypeptidase-like 7	1.16504	0.000417596			AT5G59720	HSP18.2	heat shock protein 18.2	1.01878	0.0205102
AT5G57630	CIPK21	CBL-interacting protein kinase 21	1.16425	2.55e-09			AT1G31812	ACBP6	acyl-CoA-binding protein 6	1.0187	2.3e-06
AT3G17510	CIPK1	CBL-interacting protein kinase 1	1.16384	1.46e-05			AT4G17340	AT4G17340	tonoplast intrinsic protein 22	1.01817	1.21e-13
AT3G61190	BAP1	BON association protein 1	1.16302	0.0321096			AT3G20100	CYP705A19	cytochrome P450, family 705, subfamily A, polypeptide 19	1.01673	0.0126573
AT1G18200	RABA6b	Rab GTPase-like A1I protein	1.16107	0.000168428			AT4G30410	AT4G30410	sequence-specific DNA binding transcription factor	1.01526	0.0305471
AT3G14050	RSH2	RELA/SPOT homolog 2	1.15862	7.12e-06			AT1G69400	AT1G69400	Transducin/WD40 repeat-like superfamily protein	1.01505	0.0141976
AT5G10410	AT5G10410	ENTH/ANTH/VHS superfamily protein	1.15549	0.000960897			AT4G13520	SMAP1	small acidic protein 1	1.0147	8e-05
AT5G61260	AT5G61260	Plant calmodulin-binding protein-like protein	1.15423	0.0236869			AT4G27740	AT4G27740	Yippee family putative zinc-binding protein	1.01455	4.97e-05
AT4G27460	CBSX5	Cystathionine beta-synthase (CBS) family protein	1.15245	0.0447266			AT1G77020	AT1G77020	DNAJ heat shock N-terminal domain-containing protein	1.01393	0.00155901
AT1G77990	AST56	STAS domain / Sulfate transporter family	1.15019	2.27e-08			AT5G40890	CLC-A	chloride channel A	1.01241	0.0133093
AT5G47560	TDT	tonoplast dicarboxylate transporter	1.1475	5.75e-05			AT5G60200	TMO6	TARGET OF MONOPTEROS 6	1.01155	0.00312098
AT1G61065	AT1G61065	1,3-beta-glucan synthase component (DUF1218)	1.14648	0.000762458			AT4G04810	MSRB4	methionine sulfoxide reductase B4	1.01071	0.0387873
AT5G04340	ZAT6	6	1.14598	6.87e-05			AT5G64770	RGF9	root meristem growth factor	1.00943	0.000328116
AT5G19200	TSC10B	NAD(P)-binding Rossmann-fold superfamily protein	1.14526	5.12e-06			AT3G10420	SPD1	P-loop containing nucleoside triphosphate hydrolases superfamily protein	1.00717	4.9e-06
AT3G04070	NAC047	NAC domain containing protein 47	1.14525	0.000835226			AT1G15400	AT1G15400	hypothetical protein	1.00606	4.85e-07
AT3G62960	AT3G62960	Thioredoxin superfamily protein	1.14444	0.0389506			AT3G47965	AT3G47965	hypothetical protein	1.0057	0.004264
AT4G00525	AT4G00525	hypothetical protein	1.14381	0.00113206			AT5G16660	AT5G16660	Low-density receptor-like protein	1.00535	1.09e-07
AT1G15310	ATHSRP54A	signal recognition particle 54 kDa subunit	1.14373	1.91e-06			AT2G17300	AT2G17300	hypothetical protein	1.00506	0.0116003
AT4G22780	ACR7	ACT domain repeat 7	1.14282	3.07e-06			AT4G20070	AAH	allantoate amidohydrolase	1.00482	9.03e-05
AT4G01790	AT4G01790	Ribosomal protein L7Ae/L30e/S12e/Gadd45 family protein	1.14265	0.0019152			AT1G36380	AT1G36380	transmembrane protein	1.00451	2.16e-05
AT1G20693	HMGB2	high mobility group B2	1.14221	2.24e-07			AT5G59690	AT5G59690	Histone superfamily protein	1.0044	2.11e-07
AT5G66607	AT5G66607	hypothetical protein	1.13821	0.0303756			AT5G47550	AT5G47550	Cystatin/monellin superfamily protein	1.00389	0.00852184
AT4G23450	AIRP1	RING/U-box superfamily protein	1.13715	0.0120281			AT1G12440	AT1G12440	A20/AN1-like zinc finger family protein	1.00371	9.16e-13
AT2G03505	AT2G03505	Carbohydrate-binding X8 domain superfamily protein	1.13696	0.000681426			AT2G41130	AT2G41130	basic helix-loop-helix (bHLH) DNA-binding superfamily protein	1.00359	0.010178
AT1G76560	CP12-3	CP12 domain-containing protein 3	1.13606	4e-07			AT3G05935	AT3G05935	hypothetical protein	1.00329	4.03e-05
AT1G77120	ADH1	alcohol dehydrogenase 1	1.13451	0.000283859			AT1G30880	AT1G30880	hypothetical protein	1.00236	5.24e-07
AT5G59320	LTP3	lipid transfer protein 3	1.13238	0.042023			AT1G48300	DGAT3	diacylglycerol acyltransferase	1.00203	0.0234814
AT1G18710	MYB47	myb domain protein 47	1.13142	0.0107147			AT1G16515	AT1G16515	transmembrane protein	1.00154	0.0118537
AT1G08920	ESL1	ERD (early response to dehydration) six-like 1	1.12978	3.31e-05			AT4G37330	CYP81D4	cytochrome P450, family 81, subfamily D, polypeptide 4	1.00147	9e-11
AT5G27420	CNI1	carbon/nitrogen insensitive 1	1.12786	0.00108972			AT1G05970	AT1G05970	RNA-binding (RRM/RBD/RNP motifs) family protein	1.00099	8.29e-05
AT1G73500	MKK9	MAP kinase kinase 9	1.12657	4.59e-05			AT5G65495	AT5G65495	hypothetical protein	1.00022	4.3e-06
AT2G28400	AT2G28400	senescence regulator (Protein of unknown function, DUF584)	1.1257	0.0115469
AT2G18950	HPT1	homogentisate phytyltransferase 1	1.1251	0.000116991
AT5G38650	AT5G38650	Proteasome maturation factor UMP1	1.12153	1.67e-05
AT1G68500	AT1G68500	hypothetical protein	1.12028	0.0371417
AT2G31130	AT2G31130	hypothetical protein	1.12012	1.17e-13
AT4G39780	AT4G39780	Integrase-type DNA-binding superfamily protein	1.11987	5.34e-10
AT1G06400	ARA-2	Ras-related small GTP-binding family protein	1.11874	1.18e-08
AT3G09020	AT3G09020	alpha 1,4-glycosyltransferase family protein	1.11861	2.05e-05
AT5G62360	AT5G62360	Plant invertase/pectin methylesterase inhibitor superfamily protein	1.11558	0.0160979
AT1G23140	AT1G23140	Calcium-dependent lipid-binding (CaLB domain) family protein	1.11484	5.36e-06
AT3G10260	AT3G10260	Reticulon family protein	1.1144	0.00248434
AT2G42890	ML2	MEI2-like 2	1.11203	2.23e-07
AT1G77570	AT1G77570	Winged helix-turn-helix transcription repressor DNA-binding protein	1.11172	0.0032397
AT1G19394	AT1G19394	hypothetical protein	1.1112	0.0199855
AT2G24240	AT2G24240	BTB/POZ domain with WD40/YVTN repeat-like protein	1.11086	3.5e-06
AT1G80760	AT1G80760	NOD26-like intrinsic protein 61	1.11037	0.0017946
AT5G61820	AT5G61820	stress up-regulated Nod 19 protein	1.1096	9.52e-05
AT1G78020	AT1G78020	senescence-associated family protein, putative (DUF581)	1.10941	1.94e-05
AT1G51090	AT1G51090	Heavy metal transport/detoxification superfamily protein	1.10914	0.0319995
AT1G22930	AT1G22930	T-complex protein 11	1.10859	2.44e-06
AT4G23880	AT4G23880	hypothetical protein	1.1084	1.28e-05
AT5G39660	CDF2	cycling DOF factor 2	1.10624	2.34e-08
AT5G37670	AT5G37670	HSP20-like chaperones superfamily protein	1.10459	1.7e-05
AT1G69370	CM3	chorismate mutase 3	1.10421	0.000883749
AT5G51040	SDHAF2	succinate dehydrogenase assembly factor	1.10415	0.000101895
AT1G10410	AT1G10410	CW14 protein (DUF1336)	1.10342	7.49e-07
AT5G23700	AT5G23700	coiled-coil protein	1.10271	0.0374638
AT1G01490	AT1G01490	Heavy metal transport/detoxification superfamily protein	1.10254	1.75e-17
AT4G03420	AT4G03420	hypothetical protein	1.10252	4.01e-08
AT5G19490	AT5G19490	Histone superfamily protein	1.10171	0.017042
AT3G14990	DJ1A	Class I glutamine amidotransferase-like superfamily protein	1.09872	0.000352507
AT4G34881	AT4G34881	transmembrane protein	1.09604	2.72e-07
AT1G13360	AT1G13360	hypothetical protein	1.09552	1.45e-05
AT3G19970	AT3G19970	alpha/beta-Hydrolases superfamily protein	1.094	0.0329485
AT5G15860	PCME	prenylcysteine methylesterase	1.09344	0.00182512
AT1G48400	AT1G48400	F-box/RNI-like/FBD-like domains-containing protein	1.0934	0.0359415
AT1G64065	AT1G64065	Late embryosis abundant (LEA) hydroxyproline-rich glycoprotein family	1.09337	8.94e-08
AT5G05440	PYL5	Polyketide cyclase/dehydrase and lipid transport superfamily protein	1.0917	0.00328292
AT2G29670	AT2G29670	Tetratricopeptide repeat (TPR)-like superfamily protein	1.09138	9.02e-13
AT2G03730	ACR5	ACT domain repeat 5	1.09121	5.66e-11
AT1G58340	ZF14	MATE efflux family protein	1.09025	0.0388484
AT5G13180	NAC083	NAC domain containing protein 83	1.09017	7.05e-07
AT5G23050	AAE17	acyl-activating enzyme 17	1.0889	5.2e-06
AT4G16750	AT4G16750	Integrase-type DNA-binding superfamily protein	1.08863	0.0394111
AT5G22290	NAC089	NAC domain containing protein 89	1.08768	4.78e-05
AT1G49450	AT1G49450	Transducin/WD40 repeat-like superfamily protein	1.08609	0.0407485
AT5G46180	DELTA-OAT	ornithine-delta-aminotransferase	1.08454	2.06e-09
AT1G24575	AT1G24575	DEAD-box ATP-dependent RNA helicase-like protein	1.08369	0.044398
AT3G10250	AT3G10250	histidine-tRNA ligase	1.08255	4.13e-11
AT2G03530	UPS2	ureide permease 2	1.08072	3.15e-09
AT1G07750	AT1G07750	RmlC-like cupins superfamily protein	1.0806	0.0023875
AT3G17820	GLN1.3	glutamine synthetase 1.3	1.07961	3.36e-05
AT3G07650	COL9	CONSTANS-like 9	1.0796	0.000368192
AT5G57340	AT5G57340	ras guanine nucleotide exchange factor Q-like protein	1.07877	1.58e-05
AT4G24380	AT4G24380	dihydrofolate reductase	1.07847	0.00134204
AT1G69230	SP1L2	SPIRAL1-like2	1.07787	0.0100017
AT1G76705	AT1G76705	calmodulin binding protein	1.0773	0.0176221
AT5G59730	EXO70H7	exocyst subunit exo70 family protein H7	1.07616	1.18e-07
AT5G57150	AT5G57150	basic helix-loop-helix (bHLH) DNA-binding superfamily protein	1.07614	0.025938
AT3G29639	AT3G29639	hypothetical protein	1.07569	0.000418595
AT2G36970	AT2G36970	UDP-Glycosyltransferase superfamily protein	1.07507	0.000186117
AT3G23870	AT3G23870	magnesium transporter NIPA (DUF803)	1.07506	0.00274498
AT1G01640	AT1G01640	BTB/POZ domain-containing protein	1.07466	2.22e-05
AT5G57640	AT5G57640	GCK domain-containing protein	1.0737	0.000471796
AT5G25910	RLP52	receptor like protein 52	1.07342	0.0169927
AT1G31750	AT1G31750	proline-rich family protein	1.07334	0.00274426
AT2G13430	AT2G13430	hypothetical protein	1.07191	0.0319995
AT5G65300	AT5G65300	hypothetical protein	1.0718	0.0235873
AT1G21400	AT1G21400	Thiamin diphosphate-binding fold (THDP-binding) superfamily protein	1.0717	1.07e-05
AT1G26665	AT1G26665	Mediator complex, subunit Med10	1.07168	9.74e-05
AT3G16500	PAP1	phytochrome-associated protein 1	1.07088	0.000449698
AT4G35500	AT4G35500	Protein kinase superfamily protein	1.06998	0.000121264
AT2G24100	ASG1	ATP-dependent DNA helicase	1.06886	0.000713989
AT3G11690	AT3G11690	hypothetical protein	1.06733	6.22e-14
AT4G27850	AT4G27850	Glycine-rich protein family	1.06572	0.0425595
AT3G46666	AT3G46666	hypothetical protein	1.06563	0.0351354
AT1G08230	AT1G08230	Transmembrane amino acid transporter family protein	1.06548	0.000272517
AT2G05630	ATG8D	Ubiquitin-like superfamily protein	1.06493	2.67e-06
AT3G02140	TMAC2	AFP2 (ABI five-binding protein 2) family protein	1.06332	0.00708887
AT1G76530	AT1G76530	Auxin efflux carrier family protein	1.06325	0.0447654
AT3G26280	CYP71B4	cytochrome P450, family 71, subfamily B, polypeptide 4	1.06248	5.84e-13
AT2G04495	AT2G04495	transmembrane protein	1.06206	0.0300398
AT4G10120	ATSPS4F	Sucrose-phosphate synthase family protein	1.06158	0.000208529
AT1G01240	AT1G01240	transmembrane protein	1.05857	2.01e-07
AT2G41870	AT2G41870	Remorin family protein	1.05847	0.000369233
AT1G54100	ALDH7B4	aldehyde dehydrogenase 7B4	1.0575	0.000249321
AT4G21980	APG8A	Ubiquitin-like superfamily protein	1.05747	5.32e-06
AT2G41000	AT2G41000	Chaperone DnaJ-domain superfamily protein	1.05702	2.13e-05
AT2G36090	AT2G36090	F-box family protein	1.05671	0.00139188
AT2G45660	AGL20	AGAMOUS-like 20	1.05471	7.04e-08
AT1G69760	AT1G69760	suppressor SRP40-like protein	1.05389	1.79e-06
AT5G60360	ALP	aleurain-like protease	1.05266	4.28e-09
AT1G77000	SKP2B	RNI-like superfamily protein	1.05195	6.55e-05
AT3G02040	SRG3	senescence-related 3	1.05195	0.00385927
AT4G23160	CRK8	cysteine-rich RECEPTOR-like kinase	1.05081	0.0163268
AT5G65600	AT5G65600	Concanavalin A-like lectin protein kinase family protein	1.04928	0.00712995
AT4G38495	AT4G38495	chromatin-remodeling complex subunit	1.04818	1.11e-06
AT4G14305	AT4G14305	Peroxisomal membrane 22 kDa (Mpv17/PMP22) family protein	1.04763	0.0147441
AT3G21600	AT3G21600	Senescence/dehydration-associated protein-like protein	1.04754	0.0326319
AT1G78670	GGH3	gamma-glutamyl hydrolase 3	1.0458	0.000328831
AT1G25370	AT1G25370	hypothetical protein	1.04575	0.000445628
AT4G17670	AT4G17670	senescence-associated family protein (DUF581)	1.04558	0.017007
AT1G21050	AT1G21050	MIZU-KUSSEI-like protein (Protein of unknown function, DUF617)	1.04381	1.44e-06
AT1G53400	AT1G53400	Ubiquitin domain-containing protein	1.04225	3.04e-06
AT4G01480	PPa5	pyrophosphorylase 5	1.04216	0.00236159
AT2G14170	ALDH6B2	aldehyde dehydrogenase 6B2	1.04185	2.13e-12
AT4G23670	AT4G23670	Polyketide cyclase/dehydrase and lipid transport superfamily protein	1.04174	0.0176261
AT3G62860	AT3G62860	alpha/beta-Hydrolases superfamily protein	1.04116	0.000177131
AT2G38800	AT2G38800	hypothetical protein	1.04114	9.02e-13
AT4G19645	AT4G19645	TRAM, LAG1 and CLN8 (TLC) lipid-sensing domain containing protein	1.04011	0.00227637
AT2G27310	AT2G27310	F-box family protein	1.03964	3.97e-07
AT2G42790	CSY3	citrate synthase 3	1.03921	1.69e-08
AT4G15417	RTL1	RNAse II-like 1	1.03871	0.0220128
AT2G39375	AT2G39375	hypothetical protein	1.03802	0.0103475
AT1G69570	AT1G69570	Dof-type zinc finger DNA-binding family protein	1.0365	1.54e-08
AT4G29820	CFIM-25	homolog of CFIM-25	1.03465	4e-07
AT3G62260	AT3G62260	Protein phosphatase 2C family protein	1.03365	7.89e-08
AT1G23850	AT1G23850	transmembrane protein	1.03341	0.007565
AT3G24730	AT3G24730	mRNA splicing factor, thioredoxin-like U5 snRNP	1.03331	2.05e-05
AT3G19660	AT3G19660	hypothetical protein	1.03246	0.0102815
AT1G07380	AT1G07380	Neutral/alkaline non-lysosomal ceramidase	1.03218	1.24e-05
AT4G13110	AT4G13110	BSD domain-containing protein	1.0304	4.66e-05
AT1G58360	AAP1	amino acid permease 1	1.02987	4.79e-05
AT2G13275	AT2G13275	hypothetical protein	1.02972	0.00439607
AT3G25990	AT3G25990	Homeodomain-like superfamily protein	1.02938	0.000111315
AT4G08290	UMAMIT20	nodulin MtN21 /EamA-like transporter family protein	1.02928	3.3e-05
AT2G16365	AT2G16365	F-box family protein	1.02885	3.06e-12
AT2G33770	PHO2	phosphate 2	1.02725	0.000334003
AT5G59960	AT5G59960	K-stimulated pyrophosphate-energized sodium pump protein	1.02719	3.34e-26
AT1G60610	AT1G60610	SBP (S-ribonuclease binding protein) family protein	1.02573	0.000121666
AT3G26440	AT3G26440	transmembrane protein, putative (DUF707)	1.02548	2.23e-05
AT1G10790	AT1G10790	hydroxyproline-rich glycoprotein family protein	1.02532	0.0451778
AT5G10770	AT5G10770	Eukaryotic aspartyl protease family protein	1.0236	3.61e-05
AT1G56240	PP2-B13	phloem protein 2-B13	1.02325	0.0229961
AT2G37970	SOUL-1	SOUL heme-binding family protein	1.02225	8.17e-07
AT3G09160	AT3G09160	RNA-binding (RRM/RBD/RNP motifs) family protein	1.02205	0.000135003
AT3G13672	AT3G13672	TRAF-like superfamily protein	1.02134	0.00406472
AT4G05010	FBS3	F-box family protein	1.02031	0.00405756
AT1G62422	AT1G62422	hypothetical protein	1.0201	1.84e-13
AT2G27500	AT2G27500	Glycosyl hydrolase superfamily protein	1.01981	2.15e-14
AT5G63030	GRXC1	Thioredoxin superfamily protein	1.01953	5.08e-10
AT1G80190	PSF1	partner of SLD five 1	1.01906	0.000125394
AT1G35190	AT1G35190	2-oxoglutarate (2OG) and Fe(II)-dependent oxygenase superfamily protein	1.01901	1.23e-07
AT3G19150	KRP6	KIP-related protein 6	1.01865	0.00123977
AT4G38470	STY46	ACT-like protein tyrosine kinase family protein	1.01836	1.4e-06
AT1G48260	CIPK17	CBL-interacting protein kinase 17	1.01797	4.04e-05
AT1G21920	AT1G21920	Histone H3 K4-specific methyltransferase SET7/9 family protein	1.01738	0.000132999
AT1G55850	CSLE1	cellulose synthase like E1	1.01713	0.000823359
AT5G56810	AT5G56810	F-box/RNI-like/FBD-like domains-containing protein	1.01481	0.00178272
AT1G72920	AT1G72920	Toll-Interleukin-Resistance (TIR) domain family protein	1.0142	0.00287267
AT1G35210	AT1G35210	hypothetical protein	1.01336	0.00235926
AT1G70420	AT1G70420	DNA ligase-like protein, putative (DUF1645)	1.01285	2.87e-05
AT1G20696	HMGB3	high mobility group B3	1.01266	7.54e-07
AT4G27900	AT4G27900	CCT motif family protein	1.01212	0.00930762
AT4G13030	AT4G13030	P-loop containing nucleoside triphosphate hydrolases superfamily protein	1.01134	3.25e-07
AT4G19370	AT4G19370	chitin synthase, putative (DUF1218)	1.01011	0.027343
AT1G24145	AT1G24145	transmembrane protein	1.00989	0.000896702
AT1G03550	SCAMP4	Secretory carrier membrane protein (SCAMP) family protein	1.00933	0.00120076
AT4G15540	UMAMIT38	EamA-like transporter family	1.00878	1.33e-07
AT1G72360	ERF73	Integrase-type DNA-binding superfamily protein	1.00787	0.000595078
AT2G01490	PAHX	phytanoyl-CoA dioxygenase (PhyH) family protein	1.00704	1.32e-07
AT4G01540	NTM1	NAC with transmembrane motif1	1.0068	1.85e-05
AT5G60142	AT5G60142	AP2/B3-like transcriptional factor family protein	1.00663	0.00648283
AT5G63530	FP3	farnesylated protein 3	1.0058	7.9e-10
AT1G77280	AT1G77280	kinase with adenine nucleotide alpha hydrolases-like domain-containing protein	1.00524	0.000480589
AT3G28100	UMAMIT45	nodulin MtN21 /EamA-like transporter family protein	1.00506	9.73e-07
AT3G17225	AT3G17225	Plant invertase/pectin methylesterase inhibitor superfamily protein	1.0037	0.0241477
AT5G61390	AT5G61390	Polynucleotidyl transferase, ribonuclease H-like superfamily protein	1.00342	3.16e-06
AT5G55930	OPT1	oligopeptide transporter 1	1.00285	0.013113
AT1G78490	CYP708A3	cytochrome P450, family 708, subfamily A, polypeptide 3	1.00151	0.0400528
AT1G25400	AT1G25400	transmembrane protein	1.00058	5.42e-06
[truncated: 7 more columns]

## Sheet: Down-in-PI vs 400 ppm CO2 PI
PSI photoinhibited leaves (PI): Genes downregulated in different CO2 concentrations in comparison to ambient CO2 concentration (400 ppm): log2 fold change ≤ -1 , p-value < 0.05
	Genes specifically and strongly responding to CO2 deprivation: Highly downregulated by removing of CO2 (both in GL or PI treated leaves)
Downregulated in 0 ppm CO2 PI							Downregulated in 100 ppm CO2 PI							Downregulated in 1000 ppm CO2 PI							Downregulated in 0 and 100 ppm CO2 PI									Downregulated in 0 and 1000 ppm CO2 PI									Downregulated in 100 and 1000 ppm CO2 PI									Downregulated in 0, 100 and 1000 ppm CO2 PI
0 ppm CO2 PI			0 ppm CO2 PI	0 ppm CO2 PI						100 ppm CO2 PI	100 ppm CO2 PI						1000 ppm CO2 PI	1000 ppm CO2 PI						0 ppm CO2 PI	100 ppm CO2 PI	0 ppm CO2 PI	100 ppm CO2 PI						0 ppm CO2 PI	1000 ppm CO2 PI	0 ppm CO2 PI	1000 ppm CO2 PI						100 ppm CO2 PI	1000 ppm CO2 PI	100 ppm CO2 PI	1000 ppm CO2 PI
Gene ID	Gene name	Description	log2 value	P-value			Gene ID	Gene name	Description	log2 value	P-value			Gene ID	Gene name	Description	log2 value	P-value			Gene ID	Gene name	Description	log2 value	log2 value	P-value	P-value			Gene ID	Gene name	Description	log2 value	log2 value	P-value	P-value			Gene ID	Gene name	Description	log2 value	log2 value	P-value	P-value			Gene ID	Gene name
AT5G17522	AT5G17522	phosphoglucosamine mutase family protein	-6.81091	0.00453531			AT1G23300	AT1G23300	MATE efflux family protein	-5.51853	0.0175825			AT2G26010	PDF1.3	plant defensin 1.3	-2.84594	0.0111256			AT1G21540	AT1G21540	AMP-dependent synthetase and ligase family protein	-2.91172	-1.7063	6.43e-08	0.000667588			AT4G15680	AT4G15680	Thioredoxin superfamily protein	-6.25235	-3.0113	8.94e-06	0.0188585			AT1G17665	AT1G17665	CA-responsive protein	-2.07447	-1.22206	5.29e-12	0.00120358			AT5G01881	AT5G01881
ATMG00210	rpl5	hypothetical protein	-5.14968	0.0249298			AT4G37990	ELI3-2	cinnamyl alcohol dehydrogenase 8	-4.75505	0.0410546			AT4G08950	EXO	Phosphate-responsive 1 family protein	-2.35157	8.6e-08			AT1G23200	AT1G23200	Plant invertase/pectin methylesterase inhibitor superfamily	-1.83098	-1.07697	0.000587997	0.0404491			AT5G20630	GER3	germin 3	-5.672	-3.65176	3.19e-05	0.03096												AT4G34400	AT4G34400
AT2G10940	AT2G10940	Bifunctional inhibitor/lipid-transfer protein/seed storage 2S albumin superfamily protein	-4.33374	0.00010454			AT1G72260	THI2.1	thionin 2.1	-4.43173	0.0446478			AT1G19320	AT1G19320	Pathosis-related thaumatin superfamily protein	-2.26199	0.0244449			AT4G30980	LRL2	LJRHL1-like 2	-1.82615	-1.32728	0.00413538	0.0356548			AT4G15670	AT4G15670	Thioredoxin superfamily protein	-4.7719	-2.73815	4.18e-06	0.00666913												AT5G63140	PAP29
AT2G28085	AT2G28085	SAUR-like auxin-responsive protein family	-4.09431	0.00629374			AT4G22470	AT4G22470	protease inhibitor/seed storage/lipid transfer protein (LTP) family protein	-4.26745	0.0431822			AT3G21710	AT3G21710	transmembrane protein	-2.03884	0.0206273			AT3G51760	AT3G51760	hypothetical protein	-1.74576	-1.45738	4.11e-08	3.86e-06			AT3G16240	DELTA-TIP	delta tonoplast integral protein	-2.72289	-1.812	0.000110392	0.0414195
AT1G60590	AT1G60590	Pectin lyase-like superfamily protein	-4.06456	0.000197111			AT3G49340	AT3G49340	Cysteine proteinases superfamily protein	-3.58972	0.0260549			AT3G52310	AT3G52310	hypothetical protein	-1.95706	3.84e-05			AT5G19580	AT5G19580	glyoxal oxidase-related protein	-1.64349	-1.04802	0.00015394	0.014211			AT3G48360	BT2	BTB and TAZ domain protein 2	-2.0913	-2.27461	0.00794664	0.0163258
AT4G18970	AT4G18970	GDSL-like Lipase/Acylhydrolase superfamily protein	-3.97514	3.08e-05			AT5G57567	AT5G57567	GCK domain protein	-3.33865	0.0138828			AT5G19170	AT5G19170	NEP-interacting protein, putative (DUF239)	-1.91393	0.00248799			AT1G71000	AT1G71000	Chaperone DnaJ-domain superfamily protein	-1.53846	-2.16488	0.0445845	0.00474235			AT5G35740	AT5G35740	Carbohydrate-binding X8 domain superfamily protein	-1.94617	-1.53129	0.00069627	0.0290301
AT2G22810	ACS4	1-aminocyclopropane-1-carboxylate synthase 4	-3.96156	1.96e-05			AT1G22980	AT1G22980	Grap2/cyclin-D-interacting protein	-3.17042	0.0409363			AT5G44420	PDF1.2	plant defensin 1.2	-1.76758	0.0236964			AT1G65010	AT1G65010	WEB family protein (DUF827)	-1.40329	-1.16825	1.79e-06	5.24e-05			AT1G32090	AT1G32090	early-responsive to dehydration stress protein (ERD4)	-1.80244	-1.03455	1.24e-05	0.0486267
AT3G59435	AT3G59435	hypothetical protein	-3.9435	0.0315829			AT2G20470	AT2G20470	AGC (cAMP-dependent, cGMP-dependent and protein kinase C) kinase family protein	-3.12841	0.0409248			AT5G57560	TCH4	Xyloglucan endotransglucosylase/hydrolase family protein	-1.75686	0.00330519			AT4G27370	VIIIB	P-loop containing nucleoside triphosphate hydrolases superfamily protein	-1.39223	-1.41739	0.0159441	0.0178286			AT4G23820	AT4G23820	Pectin lyase-like superfamily protein	-1.7296	-1.1237	7.11e-05	0.0404797
AT4G36230	AT4G36230	transmembrane protein	-3.75838	0.00911247			AT3G48835	AT3G48835	polynucleotide adenylyltransferase domain/RNA recognition motif protein	-2.90189	0.0212197			AT3G24715	AT3G24715	kinase superfamily with octicosapeptide/Phox/Bem1p domain-containing protein	-1.57268	7.29e-05			AT3G13470	Cpn60beta2	TCP-1/cpn60 chaperonin family protein	-1.38568	-1.75456	0.00133621	2.13e-05			AT5G13140	AT5G13140	Pollen Ole e 1 allergen and extensin family protein	-1.68916	-1.3151	0.00121705	0.043872
AT3G16670	AT3G16670	Pollen Ole e 1 allergen and extensin family protein	-3.71999	0.0117682			AT3G23370	AT3G23370	RNA-binding (RRM/RBD/RNP motifs) family protein	-2.87791	3.43e-10			AT3G16770	EBP	ethylene-responsive element binding protein	-1.52133	3.79e-05			AT2G21080	AT2G21080	Ras guanine nucleotide exchange factor K	-1.37371	-1.03605	4.06e-05	0.00185184			AT4G25780	AT4G25780	CAP (Cysteine-rich secretory proteins, Antigen 5, and Pathosis-related 1 protein) superfamily protein	-1.65003	-1.29053	7.37e-06	0.0031825
AT3G06880	AT3G06880	Transducin/WD40 repeat-like superfamily protein	-3.67401	0.00106171			AT1G64110	DAA1	P-loop containing nucleoside triphosphate hydrolases superfamily protein	-2.68268	0.012501			AT2G16660	AT2G16660	Major facilitator superfamily protein	-1.47976	0.00014363			AT3G26790	FUS3	AP2/B3-like transcriptional factor family protein	-1.37195	-2.02856	0.0340129	0.00460002			AT4G25100	FSD1	Fe superoxide dismutase 1	-1.63011	-1.70619	1.65e-05	5.64e-05
AT2G42380	BZIP34	Basic-leucine zipper (bZIP) transcription factor family protein	-3.59109	2.06e-05			AT2G07721	AT2G07721	hypothetical protein	-2.54939	0.0464864			AT4G20000	AT4G20000	VQ motif-containing protein	-1.31424	0.0100511			AT3G14900	EMB3120	hypothetical protein	-1.26837	-1.94763	3.34e-05	1.53e-11			AT4G15700	AT4G15700	Thioredoxin superfamily protein	-1.56416	-2.20285	0.0243642	0.00715747
AT3G23510	AT3G23510	Cyclopropane-fatty-acyl-phospholipid synthase	-3.40714	0.00211236			AT4G12480	EARLI1	Bifunctional inhibitor/lipid-transfer protein/seed storage 2S albumin superfamily protein	-2.5466	0.0484566			ATMG01080	atp9	hypothetical protein	-1.30006	0.0494713			AT1G55490	CPN60B	chaperonin 60 beta	-1.14247	-1.2144	0.000313132	7.23e-05			AT1G75960	AT1G75960	AMP-dependent synthetase and ligase family protein	-1.50631	-1.13542	0.000104526	0.016638
AT2G23130	AGP17	arabinogalactan protein 17	-3.40011	1.32e-06			AT4G38080	AT4G38080	hydroxyproline-rich glycoprotein family protein	-2.51947	0.011359			AT5G26010	AT5G26010	Protein phosphatase 2C family protein	-1.25285	0.0402347			AT4G08210	AT4G08210	Pentatricopeptide repeat (PPR-like) superfamily protein	-1.10854	-1.4409	0.0261729	0.00763588			AT1G29670	AT1G29670	GDSL-like Lipase/Acylhydrolase superfamily protein	-1.30076	-1.03234	6.62e-06	0.002788
AT1G29490	AT1G29490	SAUR-like auxin-responsive protein family	-3.36175	0.0481824			AT4G11543	AT4G11543	hypothetical protein	-2.45897	1.32e-07			AT5G37260	RVE2	Homeodomain-like superfamily protein	-1.23387	0.0180803			AT1G79560	FTSH12	FTSH protease 12	-1.10844	-1.05741	3.09e-07	4.89e-07			AT1G28560	SRD2	snRNA activating complex family protein	-1.1735	-1.03451	0.000612423	0.0118776
AT2G13570	NF-YB7	nuclear factor Y, subunit B7	-3.27988	0.00152844			AT3G53250	AT3G53250	SAUR-like auxin-responsive protein family	-2.40584	0.0305478			AT4G36060	bHLH11	basic helix-loop-helix (bHLH) DNA-binding superfamily protein	-1.21891	0.0310062			AT1G64320	AT1G64320	myosin heavy chain-like protein	-1.0671	-1.57009	0.0273117	0.00267498			AT5G44572	AT5G44572	transmembrane protein	-1.04525	-1.39461	0.00478374	0.00120358
AT2G20875	EPF1	epidermal patterning factor 1	-3.26985	0.0287252			AT5G28310	AT5G28310	NAD(P)-binding Rossmann-fold superfamily protein	-2.29886	0.0191521			AT1G65484	AT1G65484	transmembrane protein	-1.21797	0.0283847												AT1G05310	AT1G05310	Pectin lyase-like superfamily protein	-1.00633	-1.33844	0.00207895	0.000365637
AT5G27780	SAUR75	SAUR-like auxin-responsive protein family	-3.23486	0.0357797			AT4G25630	FIB2	fibrillarin 2	-2.29004	2.08e-08			AT1G49000	AT1G49000	transmembrane protein	-1.19191	0.0308049
AT3G55646	AT3G55646	TPRXL	-3.17925	0.000158296			AT1G53260	AT1G53260	hypothetical protein	-2.28443	0.000203998			AT2G43120	AT2G43120	RmlC-like cupins superfamily protein	-1.18889	0.0168712
AT4G30610	BRS1	alpha/beta-Hydrolases superfamily protein	-3.07423	0.000872882			AT5G14580	AT5G14580	polyribonucleotide nucleotidyltransferase	-2.26271	1.71e-14			AT4G26288	AT4G26288	hypothetical protein	-1.18548	0.000690262
AT3G14760	AT3G14760	transmembrane protein	-3.0702	0.0185271			AT3G20440	EMB2729	Alpha amylase family protein	-2.2355	1.99e-20			AT4G20820	AT4G20820	FAD-binding Berberine family protein	-1.14407	0.0224678
AT4G08040	ACS11	1-aminocyclopropane-1-carboxylate synthase 11	-3.03469	0.00228837			AT3G59230	AT3G59230	RNI-like superfamily protein	-2.23151	0.046596			AT2G42900	AT2G42900	Plant basic secretory protein (BSP) family protein	-1.14352	0.0244668
AT3G21460	AT3G21460	Glutaredoxin family protein	-2.91023	0.000141653			AT1G65120	AT1G65120	Ubiquitin carboxyl-terminal hydrolase-related protein	-2.22618	5.84e-07			AT2G22420	AT2G22420	Peroxidase superfamily protein	-1.13393	0.000456515
AT5G57550	XTH25	xyloglucan endotransglucosylase/hydrolase 25	-2.89634	0.011053			AT5G05420	AT5G05420	FKBP-like peptidyl-prolyl cis-trans isomerase family protein	-2.18023	0.00735124			AT3G23730	XTH16	xyloglucan endotransglucosylase/hydrolase 16	-1.10797	0.0110714
AT5G01015	AT5G01015	transmembrane protein	-2.89561	0.00234273			AT5G66960	AT5G66960	Prolyl oligopeptidase family protein	-2.1133	8.37e-10			AT3G63160	F16M2_10	hypothetical protein	-1.09372	8.47e-05
AT3G58120	BZIP61	Basic-leucine zipper (bZIP) transcription factor family protein	-2.86583	0.00101042			AT1G15870	AT1G15870	Mitochondrial glycoprotein family protein	-2.05188	0.00104552			AT4G33960	AT4G33960	hypothetical protein	-1.08355	0.0103274
AT1G02205	CER1	Fatty acid hydroxylase superfamily	-2.85559	0.00232954			AT1G64310	AT1G64310	Tetratricopeptide repeat (TPR)-like superfamily protein	-2.01874	0.0192078			AT5G11260	HY5	Basic-leucine zipper (bZIP) transcription factor family protein	-1.07242	0.0120606
AT4G25240	SKS1	SKU5 similar 1	-2.80955	0.0175096			AT5G10680	AT5G10680	calmodulin-binding protein-like protein	-2.0141	0.0405563			AT2G30230	AT2G30230	6,7-dimethyl-8-ribityllumazine synthase	-1.06921	0.0163258
AT3G12970	AT3G12970	serine/arginine repetitive matrix-like protein	-2.77261	0.0080093			AT3G18610	NUC-L2	nucleolin like 2	-1.96147	1.18e-07			AT1G02340	HFR1	basic helix-loop-helix (bHLH) DNA-binding superfamily protein	-1.04239	0.0108131
AT1G03020	AT1G03020	Thioredoxin superfamily protein	-2.75241	0.0288565			AT1G30960	AT1G30960	GTP-binding family protein	-1.94308	1.31e-08			AT2G39200	MLO12	Seven transmembrane MLO family protein	-1.04065	0.0206603
AT4G15690	AT4G15690	Thioredoxin superfamily protein	-2.73643	0.00151017			AT1G51380	AT1G51380	DEA(D/H)-box RNA helicase family protein	-1.93086	0.000145202			AT1G21100	IGMT1	O-methyltransferase family protein	-1.03715	0.0168663
AT5G01017	AT5G01017	hypothetical protein	-2.6685	0.00811137			AT1G66060	AT1G66060	hypothetical protein	-1.92378	0.00652766
AT1G20190	EXPA11	expansin 11	-2.66239	0.000573053			AT4G26600	AT4G26600	S-adenosyl-L-methionine-dependent methyltransferases superfamily protein	-1.91931	1.33e-18
AT5G50915	AT5G50915	basic helix-loop-helix (bHLH) DNA-binding superfamily protein	-2.64625	0.00588128			AT3G21300	AT3G21300	RNA methyltransferase family protein	-1.90624	4.66e-16
AT3G23450	AT3G23450	transmembrane protein	-2.63385	0.000357393			AT1G06720	AT1G06720	P-loop containing nucleoside triphosphate hydrolases superfamily protein	-1.8934	8.18e-38
AT5G42840	AT5G42840	Cysteine/Histidine-rich C1 domain family protein	-2.52711	0.00295426			AT3G49410	AT3G49410	Transcription factor IIIC, subunit 5	-1.87809	0.0123829
AT1G62981	AT1G62981	transmembrane protein, putative (DUF1191)	-2.4555	0.0366424			AT3G03060	AT3G03060	P-loop containing nucleoside triphosphate hydrolases superfamily protein	-1.86512	4.49e-11
AT3G16380	PAB6	poly(A) binding protein 6	-2.43901	0.00533241			AT5G07570	AT5G07570	glycine/proline-rich protein	-1.85142	0.00072518
AT5G15780	AT5G15780	Pollen Ole e 1 allergen and extensin family protein	-2.38613	0.0338826			AT3G18840	AT3G18840	LOW protein: PPR containing-like protein	-1.84981	0.0081366
AT1G75030	TLP-3	thaumatin-like protein 3	-2.3789	0.00471572			AT1G64600	AT1G64600	copper ion binding / methyltransferase	-1.84449	3.42e-10
AT5G16023	RTFL18	ROTUNDIFOLIA like 18	-2.37501	0.0413126			AT3G52170	AT3G52170	DNA binding protein	-1.84266	2.51e-10
AT3G45970	EXLA1	expansin-like A1	-2.36989	2.63e-05			AT3G44750	HDA3	histone deacetylase 3	-1.83509	7.85e-08
AT3G07000	AT3G07000	Cysteine/Histidine-rich C1 domain family protein	-2.36011	0.00936347			AT2G15130	AT2G15130	Plant basic secretory protein (BSP) family protein	-1.80745	0.0190104
AT4G16980	AT4G16980	arabinogalactan-protein family	-2.33704	2.93e-06			AT5G64710	AT5G64710	Putative endonuclease or glycosyl hydrolase	-1.79191	1.37e-05
AT1G53520	FAP3	Chalcone-flavanone isomerase family protein	-2.33171	0.00166446			AT4G02482	AT4G02482	translocase of chloroplast-like protein	-1.78819	0.00625485
AT5G15120	AT5G15120	2-aminoethanethiol dioxygenase, putative (DUF1637)	-2.32339	0.0422526			AT5G60100	PRR3	pseudo-response regulator 3	-1.7782	3.18e-15
AT4G34260	FUC95A	1,2-alpha-L-fucosidase	-2.31388	2.44e-08			AT1G23450	AT1G23450	PPR superfamily protein	-1.77192	0.0477285
AT3G03830	SAUR28	SAUR-like auxin-responsive protein family	-2.31036	0.0135036			AT2G19670	PRMT1A	protein arginine methyltransferase 1A	-1.76194	1.28e-08
AT4G28780	AT4G28780	GDSL-like Lipase/Acylhydrolase superfamily protein	-2.29259	0.00183369			AT1G52450	AT1G52450	Ubiquitin carboxyl-terminal hydrolase-related protein	-1.75373	0.000269239
AT1G33055	AT1G33055	hypothetical protein	-2.28232	0.0176202			AT5G23020	IMS2	2-isopropylmalate synthase 2	-1.75077	0.0298253
AT5G35525	AT5G35525	PLAC8 family protein	-2.27567	0.0227365			AT2G31830	5PTase14	endonuclease/exonuclease/phosphatase family protein	-1.73325	7.67e-08
AT3G61510	ACS1	ACC synthase 1	-2.26474	0.00284974			AT5G05430	AT5G05430	RNA-binding protein	-1.71685	0.000848159
AT2G41990	AT2G41990	late embryosis abundant protein	-2.26013	0.0245506			AT4G34900	XDH2	xanthine dehydrogenase 2	-1.70626	2.43e-05
AT5G49100	AT5G49100	vitellogenin-like protein	-2.25797	3.32e-09			AT5G08600	AT5G08600	U3 ribonucleoprotein (Utp) family protein	-1.69857	4.66e-16
AT2G45470	FLA8	FASCICLIN-like arabinogalactan protein 8	-2.25123	2.53e-06			AT2G27840	HDT4	histone deacetylase-related / HD-like protein	-1.68771	1.62e-05
AT1G29660	AT1G29660	GDSL-like Lipase/Acylhydrolase superfamily protein	-2.2315	4.05e-05			AT5G16980	AT5G16980	Zinc-binding dehydrogenase family protein	-1.68746	8.25e-05
AT1G68238	AT1G68238	transmembrane protein	-2.18751	0.00024615			AT3G57660	NRPA1	nuclear RNA polymerase A1	-1.67357	3.47e-19
AT5G22940	F8H	glucuronoxylan glucuronosyltransferase, putative	-2.17381	0.0257			AT1G55200	AT1G55200	kinase with adenine nucleotide alpha hydrolases-like domain-containing protein	-1.66513	0.0203115
AT5G51750	SBT1.3	subtilase 1.3	-2.16493	1.77e-05			AT1G32583	AT1G32583	tapetum determinant protein	-1.66401	3.03e-05
AT1G31920	AT1G31920	Tetratricopeptide repeat (TPR)-like superfamily protein	-2.16223	0.0301682			AT1G24090	AT1G24090	RNase H family protein	-1.65302	0.011872
AT3G06868	AT3G06868	vitellogenin-like protein	-2.13151	1.85e-08			AT1G06540	AT1G06540	hypothetical protein	-1.65043	0.000755878
AT4G37540	LBD39	LOB domain-containing protein 39	-2.13142	0.000129671			AT5G15700	AT5G15700	DNA/RNA polymerases superfamily protein	-1.64246	6.96e-24
AT4G04745	AT4G04745	hypothetical protein	-2.12265	0.00756371			AT3G17830	AT3G17830	Molecular chaperone Hsp40/DnaJ family protein	-1.63287	6.5e-06
AT2G05540	AT2G05540	Glycine-rich protein family	-2.12186	0.00870455			AT3G59820	LETM1	LETM1-like protein	-1.63155	1.52e-25
AT5G46395	AT5G46395	transmembrane protein	-2.10347	0.0408353			AT1G75120	RRA1	Nucleotide-diphospho-sugar transferase family protein	-1.61907	4.25e-05
AT3G10185	AT3G10185	Gibberellin-regulated family protein	-2.09653	0.0174202			AT4G30990	AT4G30990	ARM repeat superfamily protein	-1.61496	6.94e-15
AT3G13520	AGP12	arabinogalactan protein 12	-2.0965	0.000142674			AT3G18600	AT3G18600	P-loop containing nucleoside triphosphate hydrolases superfamily protein	-1.61453	6.1e-11
AT4G26830	AT4G26830	O-Glycosyl hydrolases family 17 protein	-2.08244	0.00627585			AT1G79150	AT1G79150	binding protein	-1.61439	2.09e-16
AT4G37240	AT4G37240	HTH-type transcriptional regulator	-2.07438	0.000280453			AT1G63250	AT1G63250	DEA(D/H)-box RNA helicase family protein	-1.60964	2.37e-14
AT5G01040	LAC8	laccase 8	-2.04407	0.00326455			AT3G48830	AT3G48830	tRNA nucleotidyltransferase/polyA polymerase family protein	-1.5976	3.43e-10
AT2G41170	AT2G41170	F-box family protein	-2.02504	4.56e-05			AT3G56570	AT3G56570	SET domain-containing protein	-1.59635	1.42e-07
AT1G50040	AT1G50040	formin-like protein, putative (DUF1005)	-2.02041	0.00656535			AT4G16630	AT4G16630	DEA(D/H)-box RNA helicase family protein	-1.5908	2.56e-19
AT3G46880	AT3G46880	hypothetical protein	-2.01991	0.0483968			AT4G40000	AT4G40000	S-adenosyl-L-methionine-dependent methyltransferases superfamily protein	-1.58836	0.000465657
AT4G22010	sks4	SKU5 similar 4	-1.98164	0.00890325			AT3G57940	AT3G57940	GNAT acetyltransferase (DUF699)	-1.58723	5.96e-15
AT1G74670	GASA6	Gibberellin-regulated family protein	-1.96907	0.0407847			AT3G06530	AT3G06530	ARM repeat superfamily protein	-1.5868	3.24e-10
AT3G45430	AT3G45430	Concanavalin A-like lectin protein kinase family protein	-1.96091	0.0145011			AT1G67120	AT1G67120	midasin-like protein	-1.58412	7.55e-10
AT2G06850	XTH4	xyloglucan endotransglucosylase/hydrolase 4	-1.96039	0.00395738			AT5G40450	AT5G40450	A-kinase anchor-like protein	-1.57969	0.00383041
AT5G15230	GASA4	GAST1 protein homolog 4	-1.95931	0.00220064			AT3G18130	RACK1C_AT	receptor for activated C kinase 1C	-1.57194	3.65e-06
AT3G42800	AT3G42800	AF-like protein	-1.95526	0.00501703			AT3G15357	AT3G15357	phosphopantothenoylcysteine decarboxylase subunit	-1.5502	0.0226006
AT5G41900	AT5G41900	alpha/beta-Hydrolases superfamily protein	-1.93925	1.54e-05			AT3G11964	AT3G11964	RIBOSOMAL RNA PROCESSING 5	-1.54946	9.9e-15
AT3G04290	LTL1	Li-tolerant lipase 1	-1.93615	0.0156549			AT2G34640	PTAC12	plastid transcriptionally active 12	-1.54839	1.07e-15
AT3G61950	AT3G61950	basic helix-loop-helix (bHLH) DNA-binding superfamily protein	-1.93379	0.0140055			AT2G17525	AT2G17525	Pentatricopeptide repeat (PPR) superfamily protein	-1.53641	2.75e-08
AT5G03130	AT5G03130	hypothetical protein	-1.9336	0.0134637			AT2G39230	LOJ	LATERAL ORGAN JUNCTION	-1.53409	3.35e-05
AT2G21200	AT2G21200	SAUR-like auxin-responsive protein family	-1.93224	0.00910491			AT5G08610	PDE340	P-loop containing nucleoside triphosphate hydrolases superfamily protein	-1.52911	1.3e-14
AT2G21210	AT2G21210	SAUR-like auxin-responsive protein family	-1.90877	0.000121213			AT1G61460	AT1G61460	G-type lectin S-receptor-like Serine/Threonine-kinase	-1.52651	0.000355323
AT5G24380	YSL2	YELLOW STRIPE like 2	-1.9086	0.000126501			AT5G09950	MEF7	Tetratricopeptide repeat (TPR)-like superfamily protein	-1.5257	0.00139765
AT3G17840	RLK902	receptor-like kinase 902	-1.9085	0.000238973			AT3G49240	emb1796	Pentatricopeptide repeat (PPR) superfamily protein	-1.51566	8.41e-10
AT5G65010	ASN2	asparagine synthetase 2	-1.90691	4.33e-05			AT5G66540	AT5G66540	U3 small nucleolar ribonucleoprotein	-1.51315	1.7e-12
AT3G16370	AT3G16370	GDSL-like Lipase/Acylhydrolase superfamily protein	-1.89653	3.09e-07			AT3G10110	MEE67	Mitochondrial import inner membrane translocase subunit Tim17/Tim22/Tim23 family protein	-1.51289	0.00400958
AT3G23530	AT3G23530	Cyclopropane-fatty-acyl-phospholipid synthase	-1.8948	0.000769688			AT3G10530	AT3G10530	Transducin/WD40 repeat-like superfamily protein	-1.51093	1.19e-10
AT1G09750	AT1G09750	Eukaryotic aspartyl protease family protein	-1.8891	0.00116565			AT1G80270	PPR596	PENTATRICOPEPTIDE REPEAT 596	-1.50711	2.7e-07
AT2G26150	HSFA2	heat shock transcription factor A2	-1.87944	0.00191383			AT1G79280	NUA	nuclear pore anchor	-1.5011	2.13e-10
AT4G02330	ATPMEPCRB	Plant invertase/pectin methylesterase inhibitor superfamily	-1.86901	0.00108456			AT2G43745	AT2G43745	jacalin lectin-like protein	-1.50062	0.0283417
AT2G33330	PDLP3	plasmodesmata-located protein 3	-1.86375	5.55e-05			AT3G53940	AT3G53940	Mitochondrial substrate carrier family protein	-1.49751	1.87e-10
AT1G01190	CYP78A8	cytochrome P450, family 78, subfamily A, polypeptide 8	-1.86074	0.0143199			AT4G08760	AT4G08760	hypothetical protein	-1.49434	0.0115226
AT5G50740	AT5G50740	Heavy metal transport/detoxification superfamily protein	-1.85318	0.000710177			AT4G27010	EMB2788	ribosome 60S biosis amino-terminal protein	-1.49428	1.07e-16
AT4G13340	LRX3	Leucine-rich repeat (LRR) family protein	-1.8378	0.00128237			AT3G12770	MEF22	mitochondrial editing factor 22	-1.4908	0.0132506
AT4G24780	AT4G24780	Pectin lyase-like superfamily protein	-1.82773	4.04e-06			AT5G27120	AT5G27120	NOP56-like pre RNA processing ribonucleoprotein	-1.48955	2e-08
AT2G27420	AT2G27420	Cysteine proteinases superfamily protein	-1.82372	0.00366462			AT5G61940	AT5G61940	Ubiquitin carboxyl-terminal hydrolase-related protein	-1.48172	3.16e-08
AT1G02705	AT1G02705	hypothetical protein	-1.81931	0.00534731			AT4G02400	AT4G02400	U3 ribonucleoprotein (Utp) family protein	-1.45564	2.18e-13
AT3G51290	AT3G51290	pyridoxal-phosphate-dependent serine hydroxymethyltransferase, putative (DUF632)	-1.80254	0.00107679			AT1G64220	TOM7-2	translocase of outer membrane 7 kDa subunit 2	-1.45376	0.00974363
AT5G43990	SUVR2	SET-domain containing protein lysine methyltransferase family protein	-1.79112	0.00158228			AT1G60640	AT1G60640	stress response protein	-1.45071	2.49e-11
AT5G62730	AT5G62730	Major facilitator superfamily protein	-1.76538	0.00166784			AT3G27550	AT3G27550	RNA-binding CRS1 / YhbY (CRM) domain protein	-1.44551	3.94e-11
AT2G05790	AT2G05790	O-Glycosyl hydrolases family 17 protein	-1.76304	5.76e-06			AT3G56090	FER3	ferritin 3	-1.44414	0.004664
AT2G39560	AT2G39560	Putative membrane lipoprotein	-1.75926	0.0142854			AT1G23280	AT1G23280	MAK16 protein-like protein	-1.4368	2.21e-12
AT5G60290	AT5G60290	hypothetical protein	-1.75043	0.0129907			AT1G69070	AT1G69070	nucleolar-like protein	-1.43596	4.04e-20
AT5G19730	AT5G19730	Pectin lyase-like superfamily protein	-1.74719	0.0136619			AT5G57110	ACA8	autoinhibited Ca2+ -ATPase	-1.43272	1.46e-09
AT2G34170	AT2G34170	hypothetical protein	-1.74066	0.00173777			AT5G06550	AT5G06550	transferring glycosyl group transferase	-1.43251	1.38e-05
AT3G06140	LUL4	RING/U-box superfamily protein	-1.73104	0.00013992			AT2G34240	AT2G34240	ubiquitin carboxyl-terminal hydrolase-like protein, putative (Protein with domains of unknown function DUF627 and DUF632)	-1.4302	0.0355643
AT1G03870	FLA9	FASCICLIN-like arabinoogalactan 9	-1.71874	0.0010229			AT4G19550	AT4G19550	zinc ion binding / transcription regulator	-1.42836	1.76e-06
AT5G18020	SAUR20	hypothetical protein	-1.71568	0.0010262			AT5G09840	AT5G09840	Putative endonuclease or glycosyl hydrolase	-1.42667	3.48e-09
AT4G34760	AT4G34760	SAUR-like auxin-responsive protein family	-1.7134	0.00342154			AT5G44780	MORF4	high molecular weight subunit-like glutenin	-1.42543	5.38e-08
AT2G47930	AGP26	arabinogalactan protein 26	-1.68808	0.00292846			AT5G49190	SUS2	sucrose synthase 2	-1.42218	0.00893434
AT1G35180	AT1G35180	TRAM, LAG1 and CLN8 (TLC) lipid-sensing domain containing protein	-1.67388	0.00609088			AT4G00690	ULP1B	UB-like protease 1B	-1.42168	0.0144032
AT5G18030	AT5G18030	SAUR-like auxin-responsive protein family	-1.66486	0.000411424			AT5G04895	ABO6	DEA(D/H)-box RNA helicase family protein	-1.42003	5.44e-15
AT1G72610	GER1	germin-like protein 1	-1.65746	7.34e-05			AT4G31210	AT4G31210	DNA topoisomerase, type IA, core	-1.41865	2.94e-10
AT3G61090	AT3G61090	Putative endonuclease or glycosyl hydrolase	-1.64765	0.0150568			AT3G01580	AT3G01580	Tetratricopeptide repeat (TPR)-like superfamily protein	-1.41864	0.000193208
AT4G38770	PRP4	proline-rich protein 4	-1.6468	0.000655011			AT5G60040	NRPC1	nuclear RNA polymerase C1	-1.40151	4.79e-09
AT5G62670	HA11	H	-1.64642	4.78e-05			AT5G19300	AT5G19300	methyltransferase C9orf114 protein	-1.40077	5.33e-10
AT5G16030	AT5G16030	mental retardation GTPase activating protein	-1.6398	5.17e-05			AT4G15230	ABCG30	pleiotropic drug resistance 2	-1.40012	0.017206
AT3G22070	AT3G22070	proline-rich family protein	-1.63599	0.000689844			AT2G44880	AHG11	Pentatricopeptide repeat (PPR-like) superfamily protein	-1.40004	0.00335301
AT5G25130	CYP71B12	cytochrome P450, family 71, subfamily B, polypeptide 12	-1.63415	0.000202183			AT5G03435	AT5G03435	Ca2+dependent plant phosphoribosyltransferase family protein	-1.39842	0.0488659
AT1G49500	AT1G49500	transcription initiation factor TFIID subunit 1b-like protein	-1.62948	0.00537269			AT5G03060	AT5G03060	striatin-like protein	-1.39601	0.0281399
AT4G20940	GHR1	Leucine-rich receptor-like protein kinase family protein	-1.624	0.00130771			AT5G10800	AT5G10800	RNA recognition motif (RRM)-containing protein	-1.38949	1.9e-06
AT3G07340	AT3G07340	basic helix-loop-helix (bHLH) DNA-binding superfamily protein	-1.62048	0.000255561			AT1G51405	AT1G51405	myosin-like protein	-1.38815	0.0162967
AT5G44020	AT5G44020	HAD superfamily, subfamily IIIB acid phosphatase	-1.61879	8.56e-05			AT2G01730	CPSF73-II	cleavage and polyadenylation specificity factor 73 kDa subunit-II	-1.38771	6.22e-05
AT1G27120	AT1G27120	Galactosyltransferase family protein	-1.61862	8.45e-06			AT3G58160	XIJ	P-loop containing nucleoside triphosphate hydrolases superfamily protein	-1.38707	3.61e-07
AT5G46690	bHLH071	beta HLH protein 71	-1.6186	5e-05			AT2G24120	SCA3	DNA/RNA polymerases superfamily protein	-1.38105	1.59e-08
AT5G38865	AT5G38865	hypothetical protein	-1.615	0.00560484			AT2G40700	AT2G40700	P-loop containing nucleoside triphosphate hydrolases superfamily protein	-1.374	1.25e-10
AT1G29430	AT1G29430	SAUR-like auxin-responsive protein family	-1.60949	4.48e-05			AT5G61030	GR-RBP3	glycine-rich RNA-binding protein 3	-1.37157	1.46e-10
AT1G77580	AT1G77580	filament-like protein (DUF869)	-1.60657	1.43e-05			AT2G38170	CAX1	cation exchanger 1	-1.36931	0.00343858
AT1G75900	AT1G75900	GDSL-like Lipase/Acylhydrolase superfamily protein	-1.60653	2.56e-05			AT1G69200	FLN2	fructokinase-like protein	-1.36008	2.97e-11
AT4G16563	AT4G16563	Eukaryotic aspartyl protease family protein	-1.60652	0.000580945			AT5G40480	EMB3012	embryo defective 3012	-1.3596	1.07e-15
AT4G29905	AT4G29905	hypothetical protein	-1.60099	0.000258991			AT3G19440	AT3G19440	Pseudouridine synthase family protein	-1.35894	1.04e-07
AT1G48480	RKL1	receptor-like kinase 1	-1.59785	0.00287507			AT4G12750	AT4G12750	Homeodomain-like transcriptional regulator	-1.35824	1.89e-31
AT3G01500	CA1	carbonic anhydrase 1	-1.58775	0.00197095			AT2G31970	RAD50	DNA repair-recombination protein (RAD50)	-1.35755	1.57e-10
AT5G10605	AT5G10605	methyltransferase	-1.58648	0.000236245			AT5G01600	FER1	ferretin 1	-1.35365	0.0333905
AT1G23205	AT1G23205	Plant invertase/pectin methylesterase inhibitor superfamily protein	-1.58508	0.00477641			AT1G71530	AT1G71530	Protein kinase superfamily protein	-1.34908	1.91e-07
AT1G06520	GPAT1	glycerol-3-phosphate acyltransferase 1	-1.57998	0.00058813			AT1G77030	AT1G77030	putative DEAD-box ATP-dependent RNA helicase 29	-1.34757	7.43e-14
AT5G03355	AT5G03355	cysteine/histidine-rich C1 domain protein	-1.57947	0.0101595			AT2G41670	AT2G41670	P-loop containing nucleoside triphosphate hydrolases superfamily protein	-1.34552	0.00050345
AT5G46220	AT5G46220	transmembrane protein (DUF616)	-1.57576	3.08e-05			AT5G55920	OLI2	S-adenosyl-L-methionine-dependent methyltransferases superfamily protein	-1.34455	1.16e-11
AT4G28190	ULT1	Developmental regulator, ULTRAPETALA	-1.57488	0.00553473			AT4G25730	AT4G25730	FtsJ-like methyltransferase family protein	-1.34359	3.39e-14
AT4G31000	AT4G31000	Calmodulin-binding protein	-1.57232	9.66e-05			AT4G25990	CIL	CCT motif family protein	-1.33749	0.0116739
AT5G44680	AT5G44680	DNA glycosylase superfamily protein	-1.56857	0.000321886			AT4G00930	CIP4.1	COP1-interacting protein 4.1	-1.33722	4.71e-18
AT2G17300	AT2G17300	hypothetical protein	-1.56569	0.000119447			AT2G18220	AT2G18220	Noc2p family	-1.33611	8.53e-12
AT1G05035	AT1G05035	hypothetical protein	-1.55886	0.0210783			AT1G06670	NIH	nuclear DEIH-boxhelicase	-1.33092	3.37e-10
AT3G13000	AT3G13000	ubiquinone biosynthesis protein (Protein of unknown function, DUF547)	-1.54359	0.000496848			AT2G21440	AT2G21440	RNA-binding (RRM/RBD/RNP motifs) family protein	-1.32672	7.25e-20
AT2G28950	EXPA6	expansin A6	-1.53336	8.29e-06			AT1G78930	AT1G78930	Mitochondrial transcription termination factor family protein	-1.32272	7.59e-10
AT3G62930	AT3G62930	Thioredoxin superfamily protein	-1.52961	0.0268602			AT3G57150	NAP57	homologue of NAP57	-1.32133	2.35e-11
AT5G19090	AT5G19090	Heavy metal transport/detoxification superfamily protein	-1.52896	0.000130482			AT1G06260	AT1G06260	Cysteine proteinases superfamily protein	-1.31932	0.00171238
AT3G24480	AT3G24480	Leucine-rich repeat (LRR) family protein	-1.5285	0.000718562			AT3G22310	PMH1	putative mitochondrial RNA helicase 1	-1.31735	1.49e-10
AT3G56370	AT3G56370	Leucine-rich repeat protein kinase family protein	-1.5253	0.000114838			AT3G59670	AT3G59670	elongation factor	-1.31481	6.23e-06
AT1G04520	PDLP2	plasmodesmata-located protein 2	-1.52158	0.00981441			AT3G48500	PDE312	Nucleic acid-binding, OB-fold-like protein	-1.31344	5.44e-15
AT5G25590	AT5G25590	DNA ligase (DUF630 and DUF632)	-1.51477	0.000270966			AT1G72440	EDA25	CCAAT-binding factor	-1.30998	8.52e-10
AT3G10720	AT3G10720	Plant invertase/pectin methylesterase inhibitor superfamily	-1.51451	0.00133281			AT2G17210	AT2G17210	Tetratricopeptide repeat (TPR)-like superfamily protein	-1.30621	0.000546304
AT3G19300	AT3G19300	Protein kinase superfamily protein	-1.5124	0.00560921			AT4G23160	CRK8	cysteine-rich RECEPTOR-like kinase	-1.30466	0.00962487
AT3G62820	AT3G62820	Plant invertase/pectin methylesterase inhibitor superfamily protein	-1.50835	1.65e-05			AT4G31070	AT4G31070	PPR superfamily protein	-1.30165	1.11e-05
AT3G59790	MPK10	MAP kinase 10	-1.49679	0.0226288			AT5G51540	AT5G51540	Zincin-like metalloproteases family protein	-1.30158	1.18e-07
AT2G44230	AT2G44230	hypothetical protein	-1.49661	7.39e-06			AT5G07060	MAC5C	CCCH-type zinc fingerfamily protein with RNA-binding domain-containing protein	-1.29906	0.0266807
AT5G05580	FAD8	fatty acid desaturase 8	-1.48809	0.00316651			AT1G13030	AT1G13030	sphere organelles protein-like protein	-1.29842	4.32e-11
AT2G18890	AT2G18890	Protein kinase superfamily protein	-1.48471	0.000603171			AT1G28710	AT1G28710	Nucleotide-diphospho-sugar transferase family protein	-1.29789	8.03e-07
AT4G38950	AT4G38950	ATP binding microtubule motor family protein	-1.48401	0.00106745			AT1G14640	AT1G14640	SWAP (Suppressor-of-White-APricot)/surp domain-containing protein	-1.29042	2.09e-05
AT1G49430	LACS2	long-chain acyl-CoA synthetase 2	-1.48187	9.75e-07			AT3G07050	NSN1	GTP-binding family protein	-1.28634	3.18e-11
AT2G46630	AT2G46630	serine/arginine repetitive matrix protein	-1.4798	0.00205419			AT1G29320	AT1G29320	Transducin/WD40 repeat-like superfamily protein	-1.28567	2.6e-09
AT3G17640	AT3G17640	Leucine-rich repeat (LRR) family protein	-1.47045	4.1e-05			AT2G28050	AT2G28050	Pentatricopeptide repeat (PPR) superfamily protein	-1.2786	0.0012649
AT5G53870	ENODL1	early nodulin-like protein 1	-1.47011	0.00123529			AT1G55040	AT1G55040	zinc finger (Ran-binding) family protein	-1.27859	2.68e-10
AT5G12860	DiT1	dicarboxylate transporter 1	-1.46524	0.000331116			AT5G06540	AT5G06540	Pentatricopeptide repeat (PPR) superfamily protein	-1.27732	0.0002422
AT1G22330	AT1G22330	RNA-binding (RRM/RBD/RNP motifs) family protein	-1.46465	0.0042089			AT3G21540	AT3G21540	transducin family protein / WD-40 repeat family protein	-1.27327	1.1e-10
AT4G18760	RLP51	receptor like protein 51	-1.45838	0.00038323			AT3G51870	AT3G51870	Mitochondrial substrate carrier family protein	-1.2706	0.000141641
AT3G22120	CWLP	cell wall-plasma membrane linker protein	-1.45716	0.0333427			AT1G76820	AT1G76820	hypothetical protein	-1.27006	1.13e-06
AT3G06770	AT3G06770	Pectin lyase-like superfamily protein	-1.4564	0.0052513			AT2G34260	WDR55	transducin family protein / WD-40 repeat family protein	-1.26856	3.93e-05
AT1G54820	AT1G54820	Protein kinase superfamily protein	-1.45207	4.21e-06			AT5G42900	COR27	cold regulated protein 27	-1.26853	0.0289386
AT4G01460	AT4G01460	basic helix-loop-helix (bHLH) DNA-binding superfamily protein	-1.45038	0.00542389			AT5G28320	AT5G28320	embryo defective protein	-1.26411	9.23e-05
AT5G54380	THE1	protein kinase family protein	-1.44892	8.26e-05			AT2G17140	AT2G17140	Pentatricopeptide repeat (PPR) superfamily protein	-1.26248	7.77e-08
AT4G34220	AT4G34220	Leucine-rich repeat protein kinase family protein	-1.44776	0.000212376			AT1G24793	LpxC1	UDP-3-O-acyl N-acetylglycosamine deacetylase family protein	-1.26235	0.0132471
AT3G12610	DRT100	Leucine-rich repeat (LRR) family protein	-1.44629	0.0134637			ATMG00560	rpl2	hypothetical protein	-1.26233	0.0309433
AT5G14280	AT5G14280	DNA-binding storekeeper-like protein	-1.44609	0.00682958			AT3G49320	AT3G49320	Metal-dependent protein hydrolase	-1.25849	0.0277188
AT4G10150	AT4G10150	RING/U-box superfamily protein	-1.43665	0.00381048			AT3G26540	AT3G26540	Tetratricopeptide repeat (TPR)-like superfamily protein	-1.2565	4.48e-07
AT1G70370	PG2	polygalacturonase 2	-1.43496	3.7e-05			AT4G21880	AT4G21880	Pentatricopeptide repeat (PPR) superfamily protein	-1.25482	3.99e-07
AT5G55480	SVL1	SHV3-like 1	-1.43362	0.000981209			AT2G04030	CR88	Chaperone protein htpG family protein	-1.25455	1.97e-09
AT2G18620	AT2G18620	Terpenoid synthases superfamily protein	-1.43316	0.0157882			AT4G13750	NOV	Histidine kinase-, DNA gyrase B-, and HSP90-like ATPase family protein	-1.24974	1.38e-07
AT2G15090	KCS8	3-ketoacyl-CoA synthase 8	-1.43087	0.00791339			AT4G37400	CYP81F3	cytochrome P450, family 81, subfamily F, polypeptide 3	-1.24618	0.0118971
AT5G02400	PLL2	pol-like 2	-1.42826	0.0110463			AT5G06670	AT5G06670	P-loop containing nucleoside triphosphate hydrolases superfamily protein	-1.24426	8.76e-08
AT3G50240	KICP-02	ATP binding microtubule motor family protein	-1.428	0.0054237			AT3G56990	EDA7	embryo sac development arrest 7	-1.24331	8.99e-15
AT5G10250	DOT3	Phototropic-responsive NPH3 family protein	-1.42573	0.0293487			AT1G28190	AT1G28190	hypothetical protein	-1.23687	0.00279271
AT5G36910	THI2.2	thionin 2.2	-1.42004	0.0257188			AT4G04940	AT4G04940	transducin family protein / WD-40 repeat family protein	-1.23684	3.84e-07
AT1G74790	AT1G74790	catalytics	-1.41493	0.000725307			AT2G37690	AT2G37690	phosphoribosylaminoimidazole carboxylase, putative / AIR carboxylase	-1.23406	3.19e-09
AT5G62130	AT5G62130	Per1-like family protein	-1.41458	1.24e-05			AT5G45140	NRPC2	nuclear RNA polymerase C2	-1.2337	5.71e-23
AT4G38650	AT4G38650	Glycosyl hydrolase family 10 protein	-1.41302	0.00551521			AT1G79890	AT1G79890	RAD3-like DNA-binding helicase protein	-1.23149	0.0250442
AT1G14100	FUT8	fucosyltransferase 8	-1.41023	0.0113461			AT1G74590	GSTU10	glutathione S-transferase TAU 10	-1.23047	0.00864887
AT5G38420	RBCS2B	Ribulose bisphosphate carboxylase (small chain) family protein	-1.40963	0.000490137			AT2G19380	AT2G19380	RNA recognition motif (RRM)-containing protein	-1.22905	0.00884257
AT4G02130	GATL6	galacturonosyltransferase 6	-1.40667	0.000271855			AT2G22070	AT2G22070	pentatricopeptide (PPR) repeat-containing protein	-1.22835	0.00102738
AT5G66580	AT5G66580	hypothetical protein	-1.4027	0.00449241			AT1G21160	AT1G21160	eukaryotic translation initiation factor 2 (eIF-2) family protein	-1.22799	1.19e-10
AT5G15600	SP1L4	SPIRAL1-like4	-1.40254	0.045545			AT1G56110	NOP56	NOP56-like pre RNA processing ribonucleoprotein	-1.22787	7.45e-07
AT2G21880	RAB7A	RAB GTPase homolog 7A	-1.39961	0.0174601			AT5G09470	DIC3	dicarboxylate carrier 3	-1.2252	0.0305427
AT2G23290	MYB70	myb domain protein 70	-1.39913	0.000735212			AT1G03540	AT1G03540	Pentatricopeptide repeat (PPR-like) superfamily protein	-1.22413	0.000330988
AT2G47750	GH3.9	putative indole-3-acetic acid-amido synthetase GH3.9	-1.39698	0.0100484			AT5G67240	SDN3	small RNA degrading nuclease 3	-1.22247	1.43e-08
AT1G13650	AT1G13650	hypothetical protein	-1.39515	0.021271			AT4G33980	AT4G33980	hypothetical protein	-1.22056	0.013166
AT5G04770	CAT6	cationic amino acid transporter 6	-1.39228	0.0179629			AT1G08610	AT1G08610	Pentatricopeptide repeat (PPR) superfamily protein	-1.21939	3.24e-10
AT5G66740	AT5G66740	spindle assembly abnormal protein (DUF620)	-1.39091	0.03795			AT2G40360	AT2G40360	Transducin/WD40 repeat-like superfamily protein	-1.21551	4.27e-17
AT2G36050	OFP15	ovate family protein 15	-1.38941	0.0388669			AT1G13800	FAC19	Tetratricopeptide repeat (TPR)-like superfamily protein	-1.21388	1.83e-05
AT1G63260	TET10	tetraspanin10	-1.38605	0.000729854			AT1G75310	AUL1	auxin-like 1 protein	-1.21273	8.76e-08
AT3G25500	AFH1	formin homology 1	-1.37666	9.14e-06			AT1G15440	PWP2	periodic tryptophan protein 2	-1.20882	1.26e-07
AT4G36180	AT4G36180	Leucine-rich receptor-like protein kinase family protein	-1.3755	2.45e-05			AT2G43650	EMB2777	Sas10/U3 ribonucleoprotein (Utp) family protein	-1.20881	3.47e-19
AT2G15620	NIR1	nitrite reductase 1	-1.37502	0.00323428			AT5G18820	Cpn60alpha2	TCP-1/cpn60 chaperonin family protein	-1.20787	3.52e-12
AT3G07010	AT3G07010	Pectin lyase-like superfamily protein	-1.37209	0.00811288			AT5G05560	EMB2771	E3 ubiquitin ligase	-1.20363	4.54e-08
AT4G06536	AT4G06536	SPla/RYanodine receptor (SPRY) domain-containing protein	-1.36811	0.00894749			AT1G63820	AT1G63820	CCT motif family protein	-1.20335	0.0390682
AT1G77960	AT1G77960	repressor ROX1-like protein	-1.36066	0.000520852			AT3G23830	GRP4	glycine-rich RNA-binding protein 4	-1.20158	0.0103147
AT2G44740	AT2G44740	cyclin p41	-1.3586	0.0169712			AT5G16930	AT5G16930	AAA-type ATPase family protein	-1.20106	2.07e-06
AT2G36120	DOT1	Glycine-rich protein family	-1.34936	0.00784699			AT4G15215	ABCG41	pleiotropic drug resistance 13	-1.20086	0.000396168
AT4G03070	AOP1	2-oxoglutarate (2OG) and Fe(II)-dependent oxygenase superfamily protein	-1.34898	0.00127235			AT1G14970	AT1G14970	O-fucosyltransferase family protein	-1.20029	0.00372534
AT2G16270	AT2G16270	transmembrane protein	-1.34842	0.0113847			AT1G61390	AT1G61390	S-locus lectin protein kinase family protein	-1.19715	0.0213381
AT5G47610	AT5G47610	RING/U-box superfamily protein	-1.34808	4.83e-06			AT5G41790	CIP1	COP1-interactive protein 1	-1.19375	8.28e-07
AT2G43690	AT2G43690	Concanavalin A-like lectin protein kinase family protein	-1.34778	0.00175666			AT5G43155	AT5G43155	QWRF motif protein	-1.19269	0.0133665
AT1G20870	AT1G20870	HSP20-like chaperones superfamily protein	-1.34747	0.0351007			AT1G13630	AT1G13630	Tetratricopeptide repeat (TPR)-like superfamily protein	-1.18794	2.82e-07
AT2G30500	NET4B	Kinase interacting (KIP1-like) family protein	-1.34729	1.87e-09			AT5G28400	AT5G28400	embryo defective protein	-1.18275	0.000589468
AT1G78950	BAS	Terpenoid cyclases family protein	-1.34297	0.0246364			AT3G16840	AT3G16840	P-loop containing nucleoside triphosphate hydrolases superfamily protein	-1.1822	1.58e-14
AT3G05730	AT3G05730	defensin-like protein	-1.33706	0.0196022			AT2G33210	HSP60-2	heat shock protein 60-2	-1.18106	2.61e-09
AT1G15160	AT1G15160	MATE efflux family protein	-1.33225	0.0108266			AT3G55510	RBL	Noc2p family	-1.17991	1.12e-09
AT3G07540	AT3G07540	Actin-binding FH2 (formin homology 2) family protein	-1.33088	0.0231586			AT3G18090	NRPD2B	nuclear RNA polymerase D2B	-1.17802	3.34e-09
AT1G52770	AT1G52770	Phototropic-responsive NPH3 family protein	-1.3253	0.0176365			AT4G05410	YAO	Transducin/WD40 repeat-like superfamily protein	-1.17675	2.9e-07
AT2G47630	AT2G47630	alpha/beta-Hydrolases superfamily protein	-1.31933	6.46e-05			AT1G16830	AT1G16830	Pentatricopeptide repeat (PPR) superfamily protein	-1.17336	2.67e-05
AT2G32690	GRP23	glycine-rich protein 23	-1.31672	0.000840853			AT3G44740	AT3G44740	Class II aaRS and biotin synthetases superfamily protein	-1.16956	0.00144737
AT4G00400	GPAT8	glycerol-3-phosphate acyltransferase 8	-1.31204	0.000341541			AT2G20710	AT2G20710	Tetratricopeptide repeat (TPR)-like superfamily protein	-1.1669	0.000143338
AT4G11400	AT4G11400	ARID/BRIGHT DNA-binding, ELM2 domain and myb-like DNA-binding domain-containing protein	-1.30981	0.0493966			AT3G55160	AT3G55160	thyroid adenoma-associated-like protein	-1.16664	6.16e-05
AT4G26690	SHV3	PLC-like phosphodiesterase family protein	-1.30826	0.00108275			AT5G48240	AT5G48240	Rrp15p protein	-1.16652	5.43e-07
AT1G70280	AT1G70280	NHL domain-containing protein	-1.30204	5.4e-08			AT5G48470	AT5G48470	hypothetical protein	-1.16577	1.18e-08
AT3G08600	AT3G08600	transmembrane protein, putative (DUF1191)	-1.301	0.000118383			AT5G63420	emb2746	RNA-metabolising metallo-beta-lactamase family protein	-1.16556	4.93e-08
AT1G02720	GATL5	galacturonosyltransferase 5	-1.29706	5.41e-07			AT3G13225	AT3G13225	WW domain-containing protein	-1.1645	9.45e-10
AT4G22560	AT4G22560	sulfated surface-like glycoprotein	-1.29619	2.16e-05			AT2G26790	AT2G26790	Pentatricopeptide repeat (PPR) superfamily protein	-1.16353	3.56e-08
AT1G02390	GPAT2	glycerol-3-phosphate acyltransferase 2	-1.29535	0.00428672			AT2G42370	AT2G42370	hypothetical protein	-1.16336	1.58e-05
AT1G66930	AT1G66930	Protein kinase superfamily protein	-1.29363	0.00474296			AT1G16800	AT1G16800	P-loop containing nucleoside triphosphate hydrolases superfamily protein	-1.16321	1.54e-07
AT5G09760	AT5G09760	Plant invertase/pectin methylesterase inhibitor superfamily	-1.29299	5.17e-05			AT4G16700	PSD1	phosphatidylserine decarboxylase 1	-1.16287	0.000432134
AT1G77630	LYM3	Peptidoglycan-binding LysM domain-containing protein	-1.28902	3.2e-06			AT5G26860	LON1	lon protease 1	-1.16275	2.18e-22
AT5G18660	PCB2	NAD(P)-binding Rossmann-fold superfamily protein	-1.28726	0.000181166			AT1G51800	IOS1	Leucine-rich repeat protein kinase family protein	-1.16234	0.024297
AT5G40380	CRK42	cysteine-rich RLK (RECEPTOR-like protein kinase) 42	-1.28237	5.26e-05			AT1G13040	AT1G13040	Pentatricopeptide repeat (PPR-like) superfamily protein	-1.1603	4.7e-05
AT2G30150	AT2G30150	UDP-Glycosyltransferase superfamily protein	-1.28173	6.21e-05			AT4G19020	CMT2	chromomethylase 2	-1.15973	6.86e-06
AT5G64120	AT5G64120	Peroxidase superfamily protein	-1.28144	0.0157781			AT3G12270	PRMT3	protein arginine methyltransferase 3	-1.15905	2.84e-06
AT1G70090	LGT8	glucosyl transferase family 8	-1.28134	0.000308636			AT2G19190	FRK1	FLG22-induced receptor-like kinase 1	-1.15636	0.0333719
AT2G40400	AT2G40400	DUF399 family protein, putative (DUF399 and DUF3411)	-1.28097	0.0124415			AT4G23240	CRK16	cysteine-rich RLK (RECEPTOR-like protein kinase) 16	-1.15591	0.00109238
AT2G17230	EXL5	EXORDIUM like 5	-1.27785	0.000352078			AT3G12810	PIE1	SNF2 domain-containing protein / helicase domain-containing protein	-1.15544	1.74e-05
AT1G52640	AT1G52640	Pentatricopeptide repeat (PPR) superfamily protein	-1.27724	0.00172212			AT2G40430	AT2G40430	Nop53 protein	-1.15369	1.47e-13
AT4G38860	AT4G38860	SAUR-like auxin-responsive protein family	-1.27677	0.00174322			AT5G39840	AT5G39840	ATP-dependent RNA helicase	-1.15345	2.94e-15
AT1G49730	AT1G49730	Protein kinase superfamily protein	-1.27035	0.00193477			AT1G03360	RRP4	ribosomal RNA processing 4	-1.15118	0.000460178
AT2G05160	AT2G05160	CCCH-type zinc fingerfamily protein with RNA-binding domain-containing protein	-1.26671	0.00521			AT5G49110	AT5G49110	fanconi anemia group I-like protein	-1.15115	0.000546201
AT1G15990	CNGC7	cyclic nucleotide gated channel 7	-1.26257	0.0306581			AT2G34357	AT2G34357	ARM repeat superfamily protein	-1.14432	6.36e-13
AT5G14610	AT5G14610	DEAD box RNA helicase family protein	-1.2608	8.44e-05			AT4G36580	AT4G36580	AAA-type ATPase family protein	-1.14393	4.64e-08
AT2G34620	AT2G34620	Mitochondrial transcription termination factor family protein	-1.25604	0.0186936			AT5G25755	AT5G25755	hypothetical protein	-1.14362	0.0291242
AT5G51790	AT5G51790	basic helix-loop-helix (bHLH) DNA-binding superfamily protein	-1.25466	0.00575515			AT1G13790	FDM4	XH/XS domain-containing protein	-1.14344	1.88e-05
AT1G78170	AT1G78170	E3 ubiquitin-protein ligase	-1.2546	9.97e-06			AT5G49390	AT5G49390	serine/threonine-protein phosphatase 4 regulatory subunit-like protein	-1.1408	0.000382447
AT2G14775	AT2G14775	hypothetical protein	-1.25407	8.69e-05			AT5G14770	AT5G14770	PPR repeat protein	-1.14077	9.05e-09
AT1G63570	AT1G63570	Receptor-like protein kinase-related family protein	-1.24931	0.000900637			AT1G65030	AT1G65030	Transducin/WD40 repeat-like superfamily protein	-1.13966	7.59e-08
AT4G38660	AT4G38660	Pathosis-related thaumatin superfamily protein	-1.24851	0.0460026			AT5G22380	NAC090	NAC domain containing protein 90	-1.1384	0.0461073
AT3G17070	AT3G17070	Peroxidase family protein	-1.24681	0.00108749			AT2G43110	AT2G43110	U3 containing 90S pre-ribosomal complex subunit	-1.13787	4.45e-07
AT4G12420	SKU5	Cupredoxin superfamily protein	-1.24547	0.00299092			AT4G29940	PRHA	pathosis related homeodomain protein A	-1.13693	5.17e-10
AT1G10020	AT1G10020	formin-like protein (DUF1005)	-1.24159	0.000458247			AT4G19130	AT4G19130	Replication factor-A protein 1-like protein	-1.13608	0.00621666
AT4G39330	CAD9	cinnamyl alcohol dehydrogenase 9	-1.24087	0.00044462			AT4G25340	FKBP53	FK506 BINDING PROTEIN 53	-1.13514	1.42e-09
AT5G19810	AT5G19810	Proline-rich extensin-like family protein	-1.23943	0.0175033			AT4G21410	CRK29	cysteine-rich RLK (RECEPTOR-like protein kinase) 29	-1.13425	0.00717548
AT4G06534	AT4G06534	transmembrane protein	-1.23358	0.0126852			AT1G31970	STRS1	DEA(D/H)-box RNA helicase family protein	-1.13404	2.59e-13
AT2G34060	AT2G34060	Peroxidase superfamily protein	-1.22679	0.0235244			AT4G30150	AT4G30150	Urb2/Npa2 family protein	-1.13052	3.24e-10
AT5G16000	NIK1	NSP-interacting kinase 1	-1.22627	0.00137157			AT2G13965	AT2G13965	transmembrane protein	-1.12992	4.01e-05
AT1G17840	ABCG11	white-brown complex-like protein	-1.22476	2.23e-12			AT2G33435	AT2G33435	RNA-binding (RRM/RBD/RNP motifs) family protein	-1.12936	9.4e-08
AT1G29420	AT1G29420	SAUR-like auxin-responsive protein family	-1.22046	0.0154636			AT3G16810	PUM24	pumilio 24	-1.12712	9.49e-09
AT3G18050	AT3G18050	GPI-anchored protein	-1.21899	9.42e-07			AT5G06000	EIF3G2	eukaryotic translation initiation factor 3G2	-1.12584	0.0215884
AT3G27860	AT3G27860	Tudor/PWWP/MBT superfamily protein	-1.21698	0.00362233			AT4G31520	AT4G31520	SDA1 family protein	-1.12385	0.0472315
AT2G46380	AT2G46380	extra-large G-like protein, putative (DUF3133)	-1.21396	3.73e-05			AT1G36180	ACC2	acetyl-CoA carboxylase 2	-1.12358	3.09e-05
AT5G38410	RBCS3B	Ribulose bisphosphate carboxylase (small chain) family protein	-1.2134	0.00122396			AT3G23990	HSP60	heat shock protein 60	-1.12343	1.04e-07
AT2G18120	SRS4	SHI-related sequence 4	-1.21183	0.000798987			AT5G04020	AT5G04020	calmodulin binding protein	-1.12168	9.4e-07
AT1G54215	AT1G54215	proline-rich family protein	-1.21054	0.0483295			AT3G28640	AT3G28640	Tetratricopeptide repeat (TPR)-like superfamily protein	-1.11942	0.000543914
AT2G39800	P5CS1	delta1-pyrroline-5-carboxylate synthase 1	-1.20439	0.0255725			AT1G10270	GRP23	glutamine-rich protein 23	-1.11888	2.13e-07
AT1G80850	AT1G80850	DNA glycosylase superfamily protein	-1.2025	0.00170543			AT2G40770	AT2G40770	RING-finger, DEAD-like helicase, PHD and SNF2 domain-containing protein	-1.11809	1.9e-07
AT1G51080	AT1G51080	golgin family A protein	-1.20158	3.34e-05			AT4G21065	AT4G21065	Tetratricopeptide repeat (TPR)-like superfamily protein	-1.11148	2.37e-05
AT5G46730	AT5G46730	glycine-rich protein	-1.20094	0.0107737			AT2G32240	AT2G32240	early endosome antigen	-1.11147	0.00604179
AT5G01550	LECRKA4.2	lectin receptor kinase a4.1	-1.20029	0.00834703			AT1G10450	SNL6	paired amphipathic helix Sin3-like protein	-1.10917	3.63e-09
AT4G19530	AT4G19530	disease resistance protein (TIR-NBS-LRR class) family	-1.1987	7.5e-05			AT4G12600	AT4G12600	Ribosomal protein L7Ae/L30e/S12e/Gadd45 family protein	-1.10799	0.000838477
AT3G27540	AT3G27540	beta-1,4-N-acetylglucosaminyltransferase family protein	-1.19688	0.00284974			AT2G19385	AT2G19385	zinc ion binding protein	-1.10684	3.87e-06
AT4G22730	AT4G22730	Leucine-rich repeat protein kinase family protein	-1.1921	0.00154169			AT1G80880	AT1G80880	Tetratricopeptide repeat (TPR)-like superfamily protein	-1.10463	0.000452666
AT4G27520	ENODL2	early nodulin-like protein 2	-1.191	0.00231608			AT3G47890	AT3G47890	Ubiquitin carboxyl-terminal hydrolase-related protein	-1.09979	1.3e-07
AT3G18890	Tic62	NAD(P)-binding Rossmann-fold superfamily protein	-1.19049	0.0010229			AT1G63810	AT1G63810	nucleolar protein	-1.09904	4.97e-12
AT1G11130	SUB	Leucine-rich repeat protein kinase family protein	-1.19039	0.00172498			AT1G34160	AT1G34160	Tetratricopeptide repeat (TPR)-like superfamily protein	-1.0986	3.61e-06
AT5G61130	PDCB1	plasmodesmata callose-binding protein 1	-1.19	1.86e-07			AT5G27230	AT5G27230	Frigida-like protein	-1.09623	0.00779768
AT4G36540	BEE2	BR enhanced expression 2	-1.18933	0.00318273			AT3G07770	Hsp89.1	HEAT SHOCK PROTEIN 89.1	-1.09537	1.36e-08
AT5G61350	AT5G61350	Protein kinase superfamily protein	-1.18645	0.0111229			AT2G18900	AT2G18900	Transducin/WD40 repeat-like superfamily protein	-1.09467	1.96e-08
AT3G22790	NET1A	Kinase interacting (KIP1-like) family protein	-1.18637	0.0148051			AT2G41210	PIP5K5	phosphatidylinositol- 4-phosphate 5-kinase 5	-1.0941	4.96e-05
AT4G23490	AT4G23490	fringe-like protein (DUF604)	-1.1857	0.00152844			AT2G20815	QWRF3	QWRF motif protein (DUF566)	-1.09298	0.000780215
AT2G32100	OFP16	ovate family protein 16	-1.18317	1.24e-05			AT1G70430	AT1G70430	Protein kinase superfamily protein	-1.09201	0.00197073
AT1G49490	AT1G49490	Leucine-rich repeat (LRR) family protein	-1.18251	0.00562914			AT1G68790	LINC3	little nuclei3	-1.09159	6.46e-09
AT1G68740	PHO1	EXS (ERD1/XPR1/SYG1) family protein	-1.18172	0.00573224			AT1G07050	AT1G07050	CCT motif family protein	-1.09113	0.0405354
AT3G48290	CYP71A24	cytochrome P450, family 71, subfamily A, polypeptide 24	-1.18021	0.000194811			AT3G09060	AT3G09060	Pentatricopeptide repeat (PPR) superfamily protein	-1.09077	0.000299672
AT5G49160	MET1	methyltransferase 1	-1.17924	0.000140363			AT4G31810	AT4G31810	ATP-dependent caseinolytic (Clp) protease/crotonase family protein	-1.09043	4.77e-05
AT2G30432	TCL1	Homeodomain-like superfamily protein	-1.1784	0.044382			AT1G13220	LINC2	nuclear matrix constituent protein-like protein	-1.0897	1.12e-16
AT2G01830	WOL	CHASE domain containing histidine kinase protein	-1.1752	0.00493875			AT1G03530	NAF1	nuclear assembly factor 1	-1.08834	1.03e-08
AT1G18620	TRM3	LONGIFOLIA protein	-1.175	0.032641			AT1G31660	AT1G31660	bystin-like protein	-1.0883	8.43e-09
AT1G21740	AT1G21740	DUF630 family protein, putative (DUF630 and DUF632)	-1.17087	0.0280841			AT3G57490	AT3G57490	Ribosomal protein S5 family protein	-1.08781	0.000588994
AT4G12330	CYP706A7	cytochrome P450, family 706, subfamily A, polypeptide 7	-1.16846	0.00170819			AT5G39610	NAC6	NAC domain containing protein 6	-1.08774	0.0490998
AT1G56720	AT1G56720	Protein kinase superfamily protein	-1.16764	0.0171175			AT1G29030	AT1G29030	Apoptosis inhibitory protein 5 (API5)	-1.08766	2.9e-07
AT2G21770	CESA9	cellulose synthase A9	-1.16762	0.0117833			AT3G05130	AT3G05130	paramyosin-like protein	-1.08627	4.27e-05
AT3G25670	AT3G25670	Leucine-rich repeat (LRR) family protein	-1.16542	0.01339			AT2G24650	AT2G24650	B3 domain-containing protein REM13	-1.08622	1.98e-11
AT5G64290	DIT2.1	dicarboxylate transport 2.1	-1.16148	0.000976908			AT1G29940	NRPA2	nuclear RNA polymerase A2	-1.08507	3.49e-10
AT3G57830	AT3G57830	Leucine-rich repeat protein kinase family protein	-1.15939	0.00135704			AT1G56130	AT1G56130	Leucine-rich repeat transmembrane protein kinase	-1.08379	8.81e-05
AT3G15520	AT3G15520	Cyclophilin-like peptidyl-prolyl cis-trans isomerase family protein	-1.15927	0.00276577			AT1G03830	AT1G03830	guanylate-binding family protein	-1.08349	2.16e-08
AT2G26910	ABCG32	pleiotropic drug resistance 4	-1.15724	2.94e-05			AT3G12340	AT3G12340	FKBP-like peptidyl-prolyl cis-trans isomerase family protein	-1.08316	1.4e-08
AT2G33060	RLP27	receptor like protein 27	-1.15558	0.00665513			AT5G54910	AT5G54910	DEA(D/H)-box RNA helicase family protein	-1.08288	3.19e-09
AT1G28010	ABCB14	P-glycoprotein 14	-1.15285	0.0249298			AT5G22650	HD2B	histone deacetylase 2B	-1.08225	5.06e-07
AT5G62720	AT5G62720	Integral membrane HPP family protein	-1.14743	4.6e-05			AT3G47910	AT3G47910	Ubiquitin carboxyl-terminal hydrolase-related protein	-1.08188	8.55e-08
AT2G07140	AT2G07140	F-box and associated interaction domains-containing protein	-1.14603	0.0385682			AT4G16141	AT4G16141	GATA type zinc finger transcription factor family protein	-1.08164	6.01e-05
AT3G12580	HSP70	heat shock protein 70	-1.14254	0.0171491			AT3G05060	AT3G05060	NOP56-like pre RNA processing ribonucleoprotein	-1.08104	1.64e-07
AT1G15290	AT1G15290	Tetratricopeptide repeat (TPR)-like superfamily protein	-1.14244	0.00043569			AT4G36010	AT4G36010	Pathosis-related thaumatin superfamily protein	-1.07981	0.0457214
AT2G41550	AT2G41550	Rho termination factor	-1.14238	0.0118727			AT2G27470	NF-YB11	nuclear factor Y, subunit B11	-1.07891	9.18e-07
AT3G49670	BAM2	Leucine-rich receptor-like protein kinase family protein	-1.14168	1.23e-05			AT3G18100	MYB4R1	myb domain protein 4r1	-1.07627	3.65e-10
AT5G51560	AT5G51560	Leucine-rich repeat protein kinase family protein	-1.14145	0.0105971			AT1G13160	AT1G13160	ARM repeat superfamily protein	-1.07476	4.54e-06
AT4G12400	Hop3	stress-inducible protein	-1.14098	0.0126655			AT5G08780	AT5G08780	winged-helix DNA-binding transcription factor family protein	-1.07473	3.61e-07
AT2G18650	MEE16	RING/U-box superfamily protein	-1.13942	6.11e-08			AT1G48920	NUC-L1	nucleolin like 1	-1.07348	1.31e-10
AT1G07450	AT1G07450	NAD(P)-binding Rossmann-fold superfamily protein	-1.13817	0.012316			AT1G08910	AT1G08910	zinc ion binding protein	-1.07342	3.67e-08
AT3G02850	SKOR	STELAR K+ outward rectifier	-1.13341	0.00636729			AT3G27180	AT3G27180	S-adenosyl-L-methionine-dependent methyltransferases superfamily protein	-1.07145	4.69e-13
AT5G48360	AT5G48360	Actin-binding FH2 (formin homology 2) family protein	-1.13319	0.00110296			AT2G02740	WHY3	ssDNA-binding transcriptional regulator	-1.07113	3.31e-05
AT1G13700	PGL1	6-phosphogluconolactonase 1	-1.13186	0.0358836			AT1G10522	PRIN2	Serine/Threonine-kinase	-1.06809	1.53e-05
AT4G23400	AT4G23400	plasma membrane intrinsic protein 15	-1.13065	0.00258386			AT3G47450	NOA1	P-loop containing nucleoside triphosphate hydrolases superfamily protein	-1.06701	4.18e-09
AT4G12970	STOMAGEN	stomagen	-1.12786	0.041868			AT2G13370	CHR5	chromatin remodeling 5	-1.06538	5.58e-05
AT4G00820	iqd17	IQ-domain 17	-1.12432	0.000361592			AT5G43310	AT5G43310	COP1-interacting protein-like protein	-1.0653	3.67e-08
AT1G66150	TMK1	transmembrane kinase 1	-1.12403	5.91e-05			AT5G23480	AT5G23480	SWIB/MDM2, Plus-3 and GYF domain-containing protein	-1.06529	0.002166
AT1G72275	AT1G72275	LOW protein: nuclease-like protein	-1.12224	1.23e-05			AT1G72050	TFIIIA	transcription factor IIIA	-1.06454	1.6e-17
AT3G20470	GRP5	glycine-rich protein 5	-1.12173	0.000191265			AT2G17250	EMB2762	CCAAT-binding factor	-1.0638	1.01e-07
AT1G29450	AT1G29450	SAUR-like auxin-responsive protein family	-1.12078	0.00844362			AT3G55340	PHIP1	phragmoplastin interacting protein 1	-1.06329	2.15e-06
AT5G26200	AT5G26200	Mitochondrial substrate carrier family protein	-1.11951	0.0249298			AT1G44780	AT1G44780	translation initiation factor	-1.06086	3.24e-08
AT5G06270	AT5G06270	hypothetical protein	-1.11902	0.0120582			AT4G30680	AT4G30680	Initiation factor eIF-4 gamma, MA3	-1.05939	0.00249709
AT4G25960	ABCB2	P-glycoprotein 2	-1.11771	0.00179819			AT1G61490	AT1G61490	S-locus lectin protein kinase family protein	-1.05842	0.000161779
AT3G53680	AT3G53680	Acyl-CoA N-acyltransferase with RING/FYVE/PHD-type zinc finger domain-containing protein	-1.11666	0.00327594			AT3G19230	AT3G19230	Leucine-rich repeat (LRR) family protein	-1.05837	0.014175
AT5G04950	NAS1	nicotianamine synthase 1	-1.11595	0.0187786			AT5G23310	FSD3	Fe superoxide dismutase 3	-1.0577	1.05e-07
AT1G18485	AT1G18485	Pentatricopeptide repeat (PPR) superfamily protein	-1.11419	0.000333109			AT1G10930	RECQ4A	DNA helicase (RECQl4A)	-1.05676	0.000179977
AT3G05320	AT3G05320	O-fucosyltransferase family protein	-1.11335	0.000829043			AT3G23940	AT3G23940	dehydratase family	-1.05495	6.45e-05
AT1G76240	AT1G76240	DUF241 domain protein (DUF241)	-1.11223	1.43e-05			AT5G44800	CHR4	chromatin remodeling 4	-1.05457	0.00193451
AT4G18270	TRANS11	translocase 11	-1.11173	0.000418299			AT5G58160	AT5G58160	actin binding protein	-1.05425	0.000934648
AT2G19780	AT2G19780	Leucine-rich repeat (LRR) family protein	-1.1116	0.0487044			AT1G66730	LIG6	DNA LIGASE 6	-1.05285	0.000284925
AT1G58235	AT1G58235	hypothetical protein	-1.1113	3.4e-18			AT1G61580	RPL3B	R-protein L3 B	-1.05276	9.67e-05
AT3G27960	KLCR2	Tetratricopeptide repeat (TPR)-like superfamily protein	-1.1102	0.00146769			AT1G76280	AT1G76280	Tetratricopeptide repeat (TPR)-like superfamily protein	-1.05206	1.15e-09
AT1G10380	AT1G10380	Putative membrane lipoprotein	-1.10971	0.00207575			AT1G45229	AT1G45229	transmembrane protein	-1.05137	0.0034576
AT4G03610	AT4G03610	Metallo-hydrolase/oxidoreductase superfamily protein	-1.10508	0.0124665			AT3G17170	RFC3	Translation elongation factor EF1B/ribosomal protein S6 family protein	-1.05104	2.27e-05
AT3G54920	PMR6	Pectin lyase-like superfamily protein	-1.10081	9.75e-07			AT5G26180	AT5G26180	S-adenosyl-L-methionine-dependent methyltransferases superfamily protein	-1.04654	4.54e-08
AT1G33340	AT1G33340	ENTH/ANTH/VHS superfamily protein	-1.09473	0.0476693			AT1G64880	AT1G64880	Ribosomal protein S5 family protein	-1.04432	5.21e-10
AT1G68780	AT1G68780	RNI-like superfamily protein	-1.0944	0.00565515			AT1G27470	AT1G27470	transducin family protein / WD-40 repeat family protein	-1.04345	1.49e-10
AT2G37380	MAKR3	membrane-associated kinase regulator	-1.09283	0.0139287			AT1G06710	AT1G06710	Tetratricopeptide repeat (TPR)-like superfamily protein	-1.0429	8.97e-07
AT1G49750	AT1G49750	Leucine-rich repeat (LRR) family protein	-1.09138	0.0107633			AT4G26780	AR192	Co-chaperone GrpE family protein	-1.04209	9.63e-06
AT2G01890	PAP8	purple acid phosphatase 8	-1.0906	0.022139			AT5G36001	AT5G36001	RING/U-box superfamily protein	-1.04067	5.7e-05
AT1G01120	KCS1	3-ketoacyl-CoA synthase 1	-1.08974	0.000801842			AT4G15730	AT4G15730	CW-type Zinc Finger	-1.03707	2.28e-06
AT5G18220	AT5G18220	O-Glycosyl hydrolases family 17 protein	-1.08838	0.044382			AT1G48570	AT1G48570	zinc finger (Ran-binding) family protein	-1.03687	4.59e-06
AT3G63370	OTP86	Tetratricopeptide repeat (TPR)-like superfamily protein	-1.08802	4.69e-05			AT2G20585	NFD6	nuclear fusion defective 6	-1.03435	4.79e-05
AT1G80870	AT1G80870	Protein kinase superfamily protein	-1.08753	0.000119252			AT2G35740	INT3	nositol transporter 3	-1.03059	2.92e-05
AT3G14770	SWEET2	Nodulin MtN3 family protein	-1.08627	0.0118167			AT1G60850	ATRPAC42	DNA-directed RNA polymerase family protein	-1.02886	1.49e-07
AT3G18110	EMB1270	Pentatricopeptide repeat (PPR) superfamily protein	-1.0849	2.16e-05			AT2G47300	POP1	ribonuclease Ps	-1.02621	0.000740693
AT3G10040	AT3G10040	sequence-specific DNA binding transcription factor	-1.08415	0.000117574			AT3G03630	CS26	cysteine synthase 26	-1.02454	5.28e-07
AT3G52960	AT3G52960	Thioredoxin superfamily protein	-1.08153	3.7e-05			AT5G49500	AT5G49500	Signal recognition particle, SRP54 subunit protein	-1.02415	2.26e-08
AT1G05630	5PTASE13	Endonuclease/exonuclease/phosphatase family protein	-1.08152	0.00381048			AT4G29990	AT4G29990	Leucine-rich repeat transmembrane protein kinase protein	-1.02311	0.000279685
AT1G22380	UGT85A3	UDP-glucosyl transferase 85A3	-1.08128	0.00374434			AT1G18800	NRP2	NAP1-related protein 2	-1.02272	0.000492331
AT4G02630	AT4G02630	Protein kinase superfamily protein	-1.08084	5.9e-05			AT3G47110	AT3G47110	Leucine-rich repeat protein kinase family protein	-1.02049	0.0356042
AT1G10060	BCAT-1	branched-chain amino acid transaminase 1	-1.08064	0.0031141			AT3G04710	TPR10	ankyrin repeat family protein	-1.02006	3.72e-09
AT3G51740	IMK2	inflorescence meristem receptor-like kinase 2	-1.07947	0.00143372			AT2G11215	AT2G11215	hypothetical protein	-1.01926	0.0294466
AT1G71695	AT1G71695	Peroxidase superfamily protein	-1.07882	0.00475513			AT5G62370	AT5G62370	Tetratricopeptide repeat (TPR)-like superfamily protein	-1.019	6.65e-05
AT1G14345	AT1G14345	NAD(P)-linked oxidoreductase superfamily protein	-1.07731	0.000122866			AT1G68990	MGP3	male gametophyte defective 3	-1.01739	1.22e-11
AT2G30420	ETC2	Homeodomain-like superfamily protein	-1.07636	0.0148372			AT4G15180	SDG2	SET domain protein 2	-1.01639	0.000297638
AT2G16280	KCS9	3-ketoacyl-CoA synthase 9	-1.07448	1.57e-06			AT5G14050	AT5G14050	Transducin/WD40 repeat-like superfamily protein	-1.01256	1.91e-08
AT1G53730	SRF6	STRUBBELIG-receptor family 6	-1.07242	0.000117574			AT1G80750	AT1G80750	Ribosomal protein L30/L7 family protein	-1.01228	2.61e-05
AT5G18080	SAUR24	SAUR-like auxin-responsive protein family	-1.07099	0.0451945			AT2G28450	AT2G28450	zinc finger (CCCH-type) family protein	-1.01214	7.55e-10
AT5G46290	KASI	3-ketoacyl-acyl carrier protein synthase I	-1.07057	0.000221442			AT2G46240	BAG6	BCL-2-associated athano 6	-1.0063	1.71e-07
AT1G33350	AT1G33350	Pentatricopeptide repeat (PPR) superfamily protein	-1.07006	0.00124397			AT2G47220	DUF5	polyribonucleotide phosphorylase, putative (DOMAIN OF UNKNOWN FUNCTION 724 5)	-1.00574	7.32e-06
AT3G60320	AT3G60320	bZIP domain class transcription factor (DUF630 and DUF632)	-1.0698	0.000234471			AT1G55970	HAC4	histone acetyltransferase of the CBP family 4	-1.00538	0.000383213
AT5G17630	AT5G17630	Nucleotide/sugar transporter family protein	-1.06776	0.000342258			AT5G52280	AT5G52280	Myosin heavy chain-related protein	-1.00486	0.00313443
AT1G64670	BDG1	alpha/beta-Hydrolases superfamily protein	-1.06594	0.00402204			AT1G17690	NOF1	U3 small nucleolar RNA-associated protein	-1.0044	3.29e-13
AT5G49030	OVA2	tRNA synthetase class I (I, L, M and V) family protein	-1.06584	0.000228805			AT1G08840	emb2411	DNA replication helicase	-1.00382	0.00107952
AT5G01240	LAX1	like AUXIN RESISTANT 1	-1.06532	0.00236238			AT5G48250	BBX8	B-box type zinc finger protein with CCT domain-containing protein	-1.00355	1.99e-07
AT3G28040	AT3G28040	Leucine-rich receptor-like protein kinase family protein	-1.06442	0.0012226			AT4G13570	HTA4	histone H2A 4	-1.00337	0.0029708
AT1G50280	AT1G50280	Phototropic-responsive NPH3 family protein	-1.06338	3.8e-06			AT2G21710	EMB2219	Mitochondrial transcription termination factor family protein	-1.00273	3.51e-07
AT5G45460	AT5G45460	transmembrane protein	-1.06319	8.16e-05			AT1G04160	XIB	myosin XI B	-1.00071	0.0153282
AT5G12950	AT5G12950	proline-tRNA ligase (DUF1680)	-1.06301	5.4e-06
AT4G09030	AGP10	arabinogalactan protein 10	-1.06256	0.0242166
AT5G11420	AT5G11420	transmembrane protein, putative (Protein of unknown function, DUF642)	-1.06239	0.00226294
AT1G06830	AT1G06830	Glutaredoxin family protein	-1.06127	0.0156217
AT5G16390	CAC1	chloroplastic acetylcoenzyme A carboxylase 1	-1.06086	4.04e-06
AT1G45545	AT1G45545	WEAK CHLOROPLAST MOVEMENT UNDER BLUE LIGHT-like protein (DUF827)	-1.05995	0.0230348
AT1G30600	AT1G30600	Subtilase family protein	-1.05993	0.00887852
AT3G54200	AT3G54200	Late embryosis abundant (LEA) hydroxyproline-rich glycoprotein family	-1.05658	3.66e-05
AT2G38970	AT2G38970	Zinc finger (C3HC4-type RING finger) family protein	-1.05656	0.000603989
AT5G54630	AT5G54630	zinc finger protein-like protein	-1.05569	0.000138527
AT4G28080	AT4G28080	Tetratricopeptide repeat (TPR)-like superfamily protein	-1.05325	0.0102068
AT5G40890	CLC-A	chloride channel A	-1.0528	0.0157252
AT5G45770	RLP55	receptor like protein 55	-1.05153	0.0289448
AT5G65890	ACR1	ACT domain repeat 1	-1.0514	0.00228837
AT3G19250	AT3G19250	transmembrane protein, putative (DUF677)	-1.05008	9.66e-05
AT1G26150	PERK10	proline-rich extensin-like receptor kinase 10	-1.04928	0.00959623
AT1G07720	KCS3	3-ketoacyl-CoA synthase 3	-1.04871	5.16e-07
AT5G18570	EMB269	GTP1/OBG family protein	-1.04771	0.000135658
AT4G20140	GSO1	Leucine-rich repeat transmembrane protein kinase	-1.04717	0.00560417
AT2G17780	MCA2	PLAC8 family protein	-1.04644	0.0124378
AT3G04340	emb2458	FtsH extracellular protease family	-1.04572	0.000268556
AT4G09010	TL29	ascorbate peroxidase 4	-1.04443	0.00172783
AT3G29230	AT3G29230	Tetratricopeptide repeat (TPR)-like superfamily protein	-1.04395	1.75e-05
AT5G13370	AT5G13370	Auxin-responsive GH3 family protein	-1.04361	0.00735377
AT2G47160	BOR1	HCO3- transporter family	-1.04306	0.000324251
AT3G28960	AT3G28960	Transmembrane amino acid transporter family protein	-1.04259	0.0110672
AT1G11410	AT1G11410	S-locus lectin protein kinase family protein	-1.04246	2.81e-06
AT5G12900	AT5G12900	DNA double-strand break repair RAD50 ATPase	-1.04223	6.3e-08
AT3G62660	GATL7	galacturonosyltransferase-like 7	-1.04222	1.14e-07
AT2G01950	BRL2	BRI1-like 2	-1.04191	0.0139622
AT2G34150	AT2G34150	SCAR family protein	-1.03605	0.00542655
AT4G21300	AT4G21300	Tetratricopeptide repeat (TPR)-like superfamily protein	-1.035	0.00551521
AT5G58310	MES18	methyl esterase 18	-1.03482	0.00328929
AT4G24930	AT4G24930	thylakoid lumenal 17.9 kDa protein, chloroplast	-1.03443	0.000107268
AT5G10930	CIPK5	CBL-interacting protein kinase 5	-1.03297	0.000463319
AT1G72430	AT1G72430	SAUR-like auxin-responsive protein family	-1.03227	0.000649924
AT5G55620	AT5G55620	hypothetical protein	-1.03211	0.000239745
AT5G40150	AT5G40150	Peroxidase superfamily protein	-1.03154	5.32e-07
AT3G13980	AT3G13980	SKI/DACH domain protein	-1.03144	0.013403
AT5G41140	AT5G41140	Myosin heavy chain-related protein	-1.03126	0.00219819
AT3G43960	AT3G43960	Cysteine proteinases superfamily protein	-1.03084	0.0106434
AT3G61550	AT3G61550	RING/U-box superfamily protein	-1.03018	0.000595567
AT4G37080	AT4G37080	ternary complex factor MIP1 leucine-zipper protein (Protein of unknown function, DUF547)	-1.02997	2.72e-05
AT3G12000	AT3G12000	S-locus related protein SLR1, putative (S1)	-1.02942	0.00526987
AT5G45950	AT5G45950	GDSL-like Lipase/Acylhydrolase superfamily protein	-1.02911	0.0290027
AT5G55740	CRR21	Tetratricopeptide repeat (TPR)-like superfamily protein	-1.02792	0.000457051
AT5G21920	YLMG2	YGGT family protein	-1.02573	0.000472913
AT4G01130	AT4G01130	GDSL-like Lipase/Acylhydrolase superfamily protein	-1.02228	0.00128738
AT1G12460	AT1G12460	Leucine-rich repeat protein kinase family protein	-1.02007	0.0018451
AT3G47030	AT3G47030	F-box and associated interaction domains-containing protein	-1.01964	0.0163089
AT1G56690	AT1G56690	Pentatricopeptide repeat (PPR) superfamily protein	-1.01781	0.000829776
AT2G24230	AT2G24230	Leucine-rich repeat protein kinase family protein	-1.0147	0.0175854
AT3G46550	SOS5	Fasciclin-like arabinogalactan family protein	-1.01465	3.66e-06
AT1G64760	AT1G64760	O-Glycosyl hydrolases family 17 protein	-1.01385	0.000110079
AT5G66270	AT5G66270	Zinc finger C-x8-C-x5-C-x3-H type family protein	-1.01339	0.0115155
AT4G29060	emb2726	elongation factor Ts family protein	-1.01281	0.00158785
AT1G30250	AT1G30250	hypothetical protein	-1.01213	0.0052327
AT5G13630	GUN5	magnesium-chelatase subunit chlH, chloroplast, putative / Mg-protoporphyrin IX chelatase, putative (CHLH)	-1.01071	0.0141251
AT2G26250	KCS10	3-ketoacyl-CoA synthase 10	-1.01055	3.83e-05
AT5G13000	GSL12	glucan synthase-like 12	-1.00994	2.21e-05
AT1G29440	SAUR63	SAUR-like auxin-responsive protein family	-1.00964	0.0127413
AT1G67830	FXG1	alpha-fucosidase 1	-1.00747	0.000325088
AT2G23300	AT2G23300	Leucine-rich repeat protein kinase family protein	-1.00612	0.00798516
AT1G32120	AT1G32120	serine/threonine-protein phosphatase 7 long form-like protein	-1.00598	0.000440886
AT1G24400	LHT2	lysine histidine transporter 2	-1.00574	1.42e-05
AT1G68890	PHYLLO	2-oxoglutarate decarboxylase/hydro-lyase/magnesium ion-binding protein	-1.00527	0.00345556
AT4G38010	AT4G38010	Pentatricopeptide repeat (PPR-like) superfamily protein	-1.00473	0.00242972
AT2G19590	ACO1	ACC oxidase 1	-1.00472	0.0259763
AT2G45180	AT2G45180	Bifunctional inhibitor/lipid-transfer protein/seed storage 2S albumin superfamily protein	-1.00276	0.00792404
AT4G30190	HA2	H	-1.00239	0.000203941
[truncated: 7 more columns]

## Sheet: Up-in-PI vs 400 ppm CO2 PI
PSI photoinhibited leaves (PI): Genes upregulated in different CO2 concentrations in comparison to ambient CO2 concentration (400 ppm): log2 fold change ≥ 1 , p-value < 0.05
	Genes specifically and strongly responding to CO2 deprivation: Highly upregulated by removing of CO2 (both in GL or PI treated leaves)
	Genes involved in the biosynthesis and metabolism of flavonoids
	Genes specifically responding to the changes of CO2 concentration : Upregulated at 0, 100 and 1000 ppm (both in GL or PI treated leaves)
	Strongly upregulated genes by PI at 0, 100 and 1000 ppm CO2 and downregulated by PI treatment at ambient CO2
Upregulated in 0 ppm CO2 PI							Upregulated in 100 ppm CO2 PI							Upregulated in 1000 ppm CO2 PI							Upregulated in 0 and 100 ppm CO2 PI									Upregulated in 0 and 1000 ppm CO2 PI									Upregulated in 100 and 1000 ppm CO2 PI									Upregulated in 0, 100 and 1000 ppm CO2 PI
0 ppm CO2 PI			0 ppm CO2 PI	0 ppm CO2 PI						100 ppm CO2 PI	100 ppm CO2 PI						1000 ppm CO2 PI	1000 ppm CO2 PI						0 ppm CO2 PI	100 ppm CO2 PI	0 ppm CO2 PI	100 ppm CO2 PI						0 ppm CO2 PI	1000 ppm CO2 PI	0 ppm CO2 PI	1000 ppm CO2 PI						100 ppm CO2 PI	1000 ppm CO2 PI	100 ppm CO2 PI	1000 ppm CO2 PI
Gene ID	Gene name	Description	log2 value	P-value			Gene ID	Gene name	Description	log2 value	P-value			Gene ID	Gene name	Description	log2 value	P-value			Gene ID	Gene name	Description	log2 value	log2 value	P-value	P-value			Gene ID	Gene name	Description	log2 value	log2 value	P-value	P-value			Gene ID	Gene name	Description	log2 value	log2 value	P-value	P-value			Gene ID	Gene name
AT5G42800	DFR	dihydroflavonol 4-reductase	8.55497	8.89e-05			AT4G14010	RALFL32	ralf-like 32	7.2459	0.0361637			AT3G28510	AT3G28510	P-loop containing nucleoside triphosphate hydrolases superfamily protein	5.62708	0.019497			AT3G52320	AT3G52320	F-box and associated interaction domains-containing protein	5.94744	4.60104	4.48e-05	0.00218188			AT2G26400	ARD3	acireductone dioxygenase 3	6.39858	6.65696	0.00318217	0.0101949			AT3G55500	EXPA16	expansin A16	4.24271	3.91713	0.00403301	0.0320827			AT1G73010	PS2
AT4G10290	AT4G10290	RmlC-like cupins superfamily protein	7.37754	0.0275915			AT3G57700	ZRK10	Protein kinase superfamily protein	6.07135	0.028198			AT4G10500	AT4G10500	2-oxoglutarate (2OG) and Fe(II)-dependent oxygenase superfamily protein	4.29045	0.00188974			AT2G45130	SPX3	SPX domain protein 3	5.87127	3.69449	0.000405208	0.0438394			AT2G14610	PR1	pathosis-related protein 1	4.60488	5.17779	0.0247191	0.0394609			AT3G49070	AT3G49070	transmembrane protein, putative (DUF677)	2.88329	2.09262	0.000121134	0.0308049			AT5G59580	UGT76E1
AT4G11911	AT4G11911	STAY-GREEN-like protein	7.08374	0.000486175			AT4G16515	RGF6	root meristem growth factor	5.89607	0.00726279			AT5G01900	WRKY62	WRKY DNA-binding protein 62	4.24011	0.00333351			AT5G06520	AT5G06520	SWAP (Suppressor-of-White-APricot)/surp domain-containing protein	4.92974	4.30453	1.19e-05	0.000111101			AT5G13220	JAZ10	jasmonate-zim-domain protein 10	4.44386	3.30957	4.69e-05	0.0130778			AT4G33810	AT4G33810	Glycosyl hydrolase superfamily protein	2.81332	2.15372	3.87e-05	0.0123822			AT1G08830	CSD1
AT5G54060	UF3GT	UDP-glucose:flavonoid 3-o-glucosyltransferase	6.899	0.000448546			AT3G24065	AT3G24065	Plant self-incompatibility protein S1 family	4.90827	0.0114912			AT3G21320	AT3G21320	EARLY FLOWERING protein	4.21256	0.0273852			AT3G23420	AT3G23420	F-box and associated interaction domains-containing protein	4.55506	4.33962	0.00625016	0.0103687			AT2G24850	TAT3	tyrosine aminotransferase 3	3.72428	3.84089	0.00316326	0.0108131			AT3G55990	ESK1	trichome birefringence-like protein (DUF828)	2.74449	1.91415	2.02e-05	0.0206603			AT5G20230	BCB
AT4G22880	LDOX	leucoanthocyanidin dioxygenase	6.81751	1.33e-06			AT5G35960	AT5G35960	Protein kinase family protein	3.90301	0.0133003			AT3G25010	RLP41	receptor like protein 41	3.41146	0.00208348			AT5G55090	MAPKKK15	mitogen-activated protein kinase kinase kinase 15	4.4309	3.89064	0.00243362	0.00896015			AT5G17860	CAX7	calcium exchanger 7	3.67476	2.28795	1.66e-09	0.002788			AT2G38080	IRX12	Laccase/Diphenol oxidase family protein	2.36971	1.68918	4.95e-05	0.023741			AT2G28190	CSD2
AT5G17220	GSTF12	glutathione S-transferase phi 12: anthocyanin-containing compound metabolic process, regulation of flavonol biosynthetic process.	6.80161	8.97e-05			AT3G03341	AT3G03341	cold-regulated protein	3.62728	0.00834195			AT4G23150	CRK7	cysteine-rich RLK (RECEPTOR-like protein kinase) 7	3.16423	0.0145969			AT3G53980	AT3G53980	Bifunctional inhibitor/lipid-transfer protein/seed storage 2S albumin superfamily protein	4.23738	3.64143	4.04e-06	5.27e-05			AT2G14620	XTH10	xyloglucan endotransglucosylase/hydrolase 10	3.10714	2.8857	0.00412292	0.0298666			AT4G21650	AT4G21650	Subtilase family protein	2.20485	1.51463	2.94e-05	0.0260546			AT1G12520	CCS
AT3G11480	BSMT1	S-adenosyl-L-methionine-dependent methyltransferases superfamily protein	6.71515	0.00658595			AT5G19870	AT5G19870	transmembrane epididymal protein (DUF716)	3.52612	0.0158253			AT3G24900	RLP39	receptor like protein 39	3.15437	0.0123822			AT3G52310	AT3G52310	hypothetical protein	4.23438	3.26895	5.39e-52	1.13e-29			AT3G50770	CML41	calmodulin-like 41	2.94655	4.20678	0.00863628	0.00115741			AT2G28760	UXS6	UDP-XYL synthase 6	2.11864	1.18121	5.01e-07	0.0359245			AT4G06744	AT4G06744
AT1G66390	MYB90	myb domain protein 90: Production of anthocyanin pigment 2 protein (PAP2)	5.94154	0.00890325			AT5G56620	NAC099	NAC domain containing protein 99	3.43641	0.0176777			AT3G45130	LAS1	lanosterol synthase 1	3.11373	0.0298666			AT5G61490	AT5G61490	transmembrane protein	4.09102	3.14468	0.00394334	0.0367526			AT4G37010	CEN2	centrin 2	2.93477	2.42265	0.000820422	0.0247277
AT4G35160	AT4G35160	O-methyltransferase family protein	5.85364	0.000967495			AT1G75590	AT1G75590	SAUR-like auxin-responsive protein family	3.37841	0.00277035			AT4G21840	MSRB8	methionine sulfoxide reductase B8	3.01117	0.0469166			AT1G05610	APS2	ADP-glucose pyrophosphorylase small subunit 2	3.83728	3.10126	0.00193477	0.0162117			AT3G57260	BGL2	beta-1,3-glucanase 2	2.82901	4.06401	0.015294	0.00258011
AT3G29590	AT5MAT	encodes a malonyl-CoA:anthocyanidin 5-O-glucoside-6"-O-malonyltransferase that is coordinately expressed with a epistatic 5-O-anthocyanidin glucosyltransferase (At4g14090).	5.83119	0.0203298			AT1G07560	AT1G07560	Leucine-rich repeat protein kinase family protein	3.34445	0.047416			AT5G24200	AT5G24200	alpha/beta-Hydrolases superfamily protein	2.93357	0.0228509			AT5G06990	AT5G06990	MIZU-KUSSEI-like protein (Protein of unknown function, DUF617)	3.70442	2.89028	0.00219565	0.0233427			AT2G27690	CYP94C1	cytochrome P450, family 94, subfamily C, polypeptide 1	2.67555	2.37068	0.000160613	0.00506547
AT4G21830	MSRB7	methionine sulfoxide reductase B7	5.76534	0.00567278			AT1G03390	AT1G03390	HXXXD-type acyl-transferase family protein	3.25915	0.00978767			AT4G00700	AT4G00700	C2 calcium/lipid-binding plant phosphoribosyltransferase family protein	2.89622	0.0246779			AT5G67210	IRX15-L	IRREGULAR XYLEM protein (DUF579)	3.52425	1.89925	5.28e-05	0.0404796			AT3G51860	CAX3	cation exchanger 3	2.57727	4.51142	0.0213214	0.000260191
AT5G37990	AT5G37990	S-adenosyl-L-methionine-dependent methyltransferase superfamily protein	5.44157	0.00269056			AT5G11190	SHN2	Integrase-type DNA-binding superfamily protein	3.17405	0.0276976			AT3G47480	AT3G47480	Calcium-binding EF-hand family protein	2.84662	0.0206603			AT5G41080	GDPD2	PLC-like phosphodiesterases superfamily protein	2.93626	2.44483	0.000136463	0.00176297			AT3G19550	AT3G19550	glutamate racemase	2.4825	2.36789	0.00207895	0.0149966
AT3G29250	SDR4	NAD(P)-binding Rossmann-fold superfamily protein	5.30477	0.00155299			AT3G08490	AT3G08490	delta-latroinsectotoxin-Lt1a protein	3.11528	0.024043			AT1G04600	XIA	myosin XI A	2.72563	0.0271741			AT3G63052	AT3G63052	hypothetical protein	2.91778	3.04484	0.0183088	0.0140341			AT1G19180	JAZ1	jasmonate-zim-domain protein 1	2.47281	1.76392	0.000128831	0.0280416
AT4G09820	TT8	basic helix-loop-helix (bHLH) DNA-binding superfamily protein	5.23546	0.00601252			AT5G37478	AT5G37478	TPX2 (targeting protein for Xklp2) protein family	3.08558	0.00246322			AT1G21310	EXT3	extensin 3	2.59777	0.0302483			AT1G13420	ST4B	sulfotransferase 4B	2.82672	2.247	0.00620297	0.0402194			AT1G66960	LUP5	Terpenoid cyclases family protein	2.38943	2.96963	0.0247648	0.0190489
AT1G66370	MYB113	myb domain protein 113	5.21037	0.00438615			AT5G05390	LAC12	laccase 12	3.07314	0.0220287			AT3G24982	RLP40	receptor like protein 40	2.49415	0.0333661			AT4G36820	AT4G36820	calcium uniporter (DUF607)	2.64335	2.11342	0.00124337	0.0127513			AT4G25000	AMY1	alpha-amylase-like protein	2.26654	2.81108	0.00373116	0.00193525
AT3G26330	CYP71B37	cytochrome P450, family 71, subfamily B, polypeptide 37	5.11338	0.0246017			AT3G08500	MYB83	myb domain protein 83	3.03097	0.0256816			AT5G27060	RLP53	receptor like protein 53	2.42036	0.000365637			AT2G37870	AT2G37870	Bifunctional inhibitor/lipid-transfer protein/seed storage 2S albumin superfamily protein	2.37709	2.63692	0.0109764	0.00407921			AT4G04500	CRK37	cysteine-rich RLK (RECEPTOR-like protein kinase) 37	2.17336	2.86307	0.0346114	0.0187113
AT3G13130	AT3G13130	transmembrane protein	5.01188	0.00433447			AT2G30395	OFP17	ovate family protein 17	3.00143	0.00187237			AT5G11920	cwINV6	6-&1-fructan exohydrolase	2.35402	0.0191205			AT1G08165	AT1G08165	hypothetical protein	2.23931	1.57905	0.00221469	0.0466349			AT2G42350	AT2G42350	RING/U-box superfamily protein	2.13781	2.01951	0.00401581	0.0260948
AT3G27415	AT3G27415	hypothetical protein	5.00529	0.0378751			AT5G38770	GDU7	glutamine dumper 7	2.9633	0.0295441			AT5G26690	AT5G26690	Heavy metal transport/detoxification superfamily protein	2.30741	0.0337678			AT4G11810	AT4G11810	Major Facilitator Superfamily with SPX (SYG1/Pho81/XPR1) domain-containing protein	2.07915	2.42678	0.00793913	0.00143111			AT2G43570	CHI	chitinase	2.11621	2.61358	0.0165272	0.0123822
AT1G66380	MYB114	myb domain protein 114	4.96829	0.00020278			AT4G39810	AT4G39810	Polynucleotidyl transferase, ribonuclease H-like superfamily protein	2.94245	0.00521445			AT5G24530	DMR6	2-oxoglutarate (2OG) and Fe(II)-dependent oxygenase superfamily protein	2.21778	0.00810045			AT3G06840	AT3G06840	hypothetical protein	1.98296	1.69608	0.00794761	0.0305635			AT1G13830	AT1G13830	Carbohydrate-binding X8 domain superfamily protein	2.03588	1.58674	0.00138857	0.0491121
AT1G43160	RAP2.6	related to AP2 6	4.94227	0.0018434			AT3G51220	AT3G51220	WEB family protein (DUF827)	2.92597	0.00337525			AT1G16400	CYP79F2	cytochrome P450, family 79, subfamily F, polypeptide 2	2.1198	0.00316091			AT4G33550	AT4G33550	Bifunctional inhibitor/lipid-transfer protein/seed storage 2S albumin superfamily protein	1.85656	1.96243	0.00327532	0.00149734			AT3G09940	MDHAR	monodehydroascorbate reductase	2.03003	1.89726	0.00832903	0.0479619
AT5G51190	AT5G51190	Integrase-type DNA-binding superfamily protein	4.89411	0.0158875			AT3G49330	AT3G49330	Plant invertase/pectin methylesterase inhibitor superfamily protein	2.87127	0.00306662			AT5G55450	AT5G55450	Bifunctional inhibitor/lipid-transfer protein/seed storage 2S albumin superfamily protein	2.09024	0.0238509			AT3G48240	AT3G48240	Octicosapeptide/Phox/Bem1p family protein	1.85037	2.07325	0.0151526	0.00581743			AT2G33350	AT2G33350	CCT motif family protein	1.92788	2.19985	0.00944699	0.0116379
AT1G54020	AT1G54020	GDSL-like Lipase/Acylhydrolase superfamily protein	4.8363	0.00133621			AT4G28500	NAC073	NAC domain containing protein 73	2.79359	1.26e-05			AT1G15150	AT1G15150	MATE efflux family protein	2.09008	0.0324213			AT2G25780	AT2G25780	hypothetical protein	1.83022	2.64348	0.00371597	6.84e-06			AT1G17744	AT1G17744	hypothetical protein	1.92191	1.76481	0.000622838	0.00906317
AT1G74080	MYB122	myb domain protein 122	4.82613	0.0042131			AT4G12580	AT4G12580	hypothetical protein	2.77736	0.0305478			AT1G21240	WAK3	wall associated kinase 3	2.02745	0.0425367			AT3G30775	ERD5	Methylenetetrahydrofolate reductase family protein	1.82467	1.30732	8.18e-05	0.00510374			AT5G64000	SAL2	Inositol monophosphatase family protein	1.90074	2.02499	0.00417813	0.0103644
AT5G03204	AT5G03204	hypothetical protein	4.73582	0.0352289			AT5G03170	FLA11	FASCICLIN-like arabinogalactan-protein 11	2.75477	5.59e-07			AT1G51860	AT1G51860	Leucine-rich repeat protein kinase family protein	2.00552	0.0323851			AT2G31160	LSH3	LIGHT-DEPENDENT SHORT HYPOCOTYLS-like protein (DUF640)	1.73234	1.18102	0.000249697	0.0180448			AT5G22545	AT5G22545	hypothetical protein	1.89147	2.21191	0.0160897	0.0178216
AT3G55970	JRG21	jasmonate-regulated 21	4.65396	0.000276714			AT4G26580	AT4G26580	RING/U-box superfamily protein	2.69287	0.0030924			AT4G39950	CYP79B2	cytochrome P450, family 79, subfamily B, polypeptide 2	2.00115	0.00471888			AT4G39070	BZS1	B-box zinc finger family protein	1.69474	1.24599	0.00384912	0.0435646			AT1G43910	AT1G43910	P-loop containing nucleoside triphosphate hydrolases superfamily protein	1.85273	2.28931	0.0443697	0.0404797
AT1G52890	NAC019	NAC domain containing protein 19	4.55667	1.05e-06			AT5G03260	LAC11	laccase 11	2.69116	8.04e-05			AT3G14340	AT3G14340	hypothetical protein	1.95854	0.0495358			AT1G15380	GLYI4	Lactoylglutathione lyase / glyoxalase I family protein	1.69358	1.72648	0.0453154	0.0461835			AT2G22860	PSK2	phytosulfokine 2	1.79179	1.41567	0.00120697	0.0417647
AT5G13930	CHS	Chalcone and stilbene synthase family protein	4.54362	0.000197111			AT2G37090	IRX9	Nucleotide-diphospho-sugar transferases superfamily protein	2.67889	3.77e-05			AT3G11010	RLP34	receptor like protein 34	1.95193	0.00487475			AT4G35770	SEN1	Rhodanese/Cell cycle control phosphatase superfamily protein	1.66694	1.57132	0.0281653	0.0423853			AT5G58570	AT5G58570	transmembrane protein	1.77621	2.17418	0.00890325	0.00663831
AT1G32910	AT1G32910	HXXXD-type acyl-transferase family protein	4.51182	0.0452399			AT4G18425	AT4G18425	transmembrane protein, putative (DUF679)	2.66127	0.00694238			AT2G32680	RLP23	receptor like protein 23	1.88823	0.00264216			AT3G54880	AT3G54880	zinc finger protein	1.66678	1.43136	1.46e-05	0.000152872			AT5G65090	BST1	DNAse I-like superfamily protein	1.75033	2.13421	0.012345	0.00916964
AT1G77520	AT1G77520	O-methyltransferase family protein	4.39706	0.00106579			AT5G12870	MYB46	myb domain protein 46	2.63772	0.0111287			AT1G35710	AT1G35710	kinase family with leucine-rich repeat domain-containing protein	1.81539	0.00429568			AT2G33385	arpc2b	actin-related protein C2B	1.66674	2.31775	0.0446247	0.00342553			AT5G17760	AT5G17760	P-loop containing nucleoside triphosphate hydrolases superfamily protein	1.59012	2.40886	0.0286124	0.00406963
AT5G39610	NAC6	NAC domain containing protein 6	4.37219	3.06e-24			AT1G13635	AT1G13635	DNA glycosylase superfamily protein	2.63608	0.0143839			AT2G42360	ATL41	hypothetical protein	1.8111	0.0329895			AT3G21420	LBO1	2-oxoglutarate (2OG) and Fe(II)-dependent oxygenase superfamily protein	1.65487	1.36329	0.000163035	0.00246809			AT1G14880	PCR1	PLANT CADMIUM RESISTANCE 1	1.57633	2.18811	0.0375815	0.014239
AT4G37410	CYP81F4	cytochrome P450, family 81, subfamily F, polypeptide 4	4.35297	0.0487058			AT1G54790	AT1G54790	GDSL-like Lipase/Acylhydrolase superfamily protein	2.63097	0.000309172			AT1G16410	CYP79F1	cytochrome p450 79f1	1.80769	0.0333661			AT3G50970	LTI30	dehydrin family protein	1.62086	1.41729	0.00259332	0.00877684			AT5G52740	AT5G52740	Copper transport protein family	1.57245	1.90706	0.0090795	0.00724331
AT2G39030	NATA1	Acyl-CoA N-acyltransferases (NAT) superfamily protein	4.34235	0.00106953			AT3G20460	AT3G20460	Major facilitator superfamily protein	2.62145	0.00587997			AT2G20142	AT2G20142	Toll-Interleukin-Resistance (TIR) domain family protein	1.78775	0.0225344			AT1G52565	AT1G52565	cytochrome P450 family protein	1.55152	1.67346	9.33e-05	1.31e-05			AT4G28560	RIC7	ROP-interactive CRIB motif-containing protein 7	1.56971	2.03562	0.000683814	5.64e-05
AT4G13395	RTFL12	ROTUNDIFOLIA like 12	4.31892	9.83e-07			AT5G01190	LAC10	laccase 10	2.61546	0.00609472			AT5G09290	AT5G09290	Inositol monophosphatase family protein	1.78111	0.0283498			AT3G15450	AT3G15450	aluminum induced protein with YGL and LRDR motifs	1.51126	1.77822	0.00515703	0.000682122			AT3G25510	AT3G25510	disease resistance protein (TIR-NBS-LRR class) family protein	1.56963	2.31338	0.0142573	0.00147967
AT1G61120	TPS04	terpene synthase 04	4.23758	0.0021773			AT3G16920	CTL2	chitinase-like protein	2.6151	4.09e-06			AT3G59750	AT3G59750	Concanavalin A-like lectin protein kinase family protein	1.78074	0.0224678			AT2G22122	AT2G22122	hypothetical protein	1.44097	1.16139	0.00204603	0.0146908			AT1G68620	AT1G68620	alpha/beta-Hydrolases superfamily protein	1.54068	2.3665	0.0345219	0.00409724
AT5G07010	ST2A	sulfotransferase 2A	4.22581	4.23e-05			AT3G50220	IRX15	IRREGULAR XYLEM protein (DUF579)	2.58921	4.59e-06			AT3G58990	IPMI1	isopropylmalate isomerase 1	1.74901	0.0111643			AT1G49450	AT1G49450	Transducin/WD40 repeat-like superfamily protein	1.41857	1.72286	0.01006	0.00126637			AT2G41410	AT2G41410	Calcium-binding EF-hand family protein	1.37872	1.1387	0.000247525	0.0124304
AT4G29930	AT4G29930	basic helix-loop-helix (bHLH) DNA-binding superfamily protein	4.17454	0.0495173			AT1G02335	GL22	germin-like protein subfamily 2 member 2	2.58584	6.04e-06			AT4G12030	BAT5	bile acid transporter 5	1.74502	0.00735683			AT5G15160	BNQ2	BANQUO 2	1.41664	1.2372	0.000693373	0.00319695			AT2G46650	CB5-C	cytochrome B5	1.33467	1.48048	0.00825865	0.0143426
AT1G18350	MKK7	MAP kinase kinase 7	4.13177	3.26e-07			AT1G43790	TED6	tracheary element differentiation-related 6	2.56287	1.88e-05			AT3G17070	AT3G17070	Peroxidase family protein	1.72441	1.2e-05			AT3G29575	AFP3	ABI five binding protein 3	1.40438	1.24058	0.0171439	0.0399713			AT4G23030	AT4G23030	MATE efflux family protein	1.32067	1.71727	0.00461627	0.00124007
AT4G37140	MEE69	alpha/beta-Hydrolases superfamily protein	4.09948	0.00112812			AT5G22240	OFP10	Ovate family protein	2.55938	0.0106167			AT3G62820	AT3G62820	Plant invertase/pectin methylesterase inhibitor superfamily protein	1.66846	1.86e-06			AT5G02020	SIS	E3 ubiquitin-protein ligase RLIM-like protein	1.39741	1.13256	0.00452632	0.0249042			AT3G54640	TSA1	tryptophan synthase alpha chain	1.30952	1.27117	6.99e-05	0.00106065
AT5G21960	AT5G21960	Integrase-type DNA-binding superfamily protein	4.04417	0.00633577			AT4G13790	AT4G13790	SAUR-like auxin-responsive protein family	2.55755	0.0349596			AT5G10760	AT5G10760	Eukaryotic aspartyl protease family protein	1.66737	0.0137703			AT4G35070	AT4G35070	SBP (S-ribonuclease binding protein) family protein	1.34899	1.71055	1.83e-05	6.18e-09			AT1G09210	CRT1b	calreticulin 1b	1.27545	1.22149	0.00704318	0.0360048
AT2G35970	AT2G35970	Late embryosis abundant (LEA) hydroxyproline-rich glycoprotein family	3.92475	0.0171471			AT3G21550	DMP2	transmembrane protein, putative (DUF679 domain membrane protein 2)	2.55683	8.57e-06			AT3G28890	RLP43	receptor like protein 43	1.65263	0.00448139			AT5G05960	AT5G05960	Bifunctional inhibitor/lipid-transfer protein/seed storage 2S albumin superfamily protein	1.33775	1.95549	0.00603026	2.09e-05			AT1G51760	IAR3	peptidase M20/M25/M40 family protein	1.26493	1.0982	0.00246442	0.0326752
AT1G69490	NAP	NAC-like, activated by AP3/PI	3.91576	1.56e-32			AT5G02090	AT5G02090	hypothetical protein	2.53495	4.25e-05			AT5G19580	AT5G19580	glyoxal oxidase-related protein	1.63898	1.2e-05			AT1G31710	AT1G31710	Copper amine oxidase family protein	1.30736	1.17707	0.0146872	0.0308608			AT4G04490	CRK36	cysteine-rich RLK (RECEPTOR-like protein kinase) 36	1.24444	1.46333	0.011885	0.0127264
AT2G44080	ARL	ARGOS-like protein	3.86423	6.42e-67			AT5G51890	AT5G51890	Peroxidase superfamily protein	2.49476	2.6e-06			AT3G23120	RLP38	receptor like protein 38	1.62617	0.0166812			AT1G24735	AT1G24735	S-adenosyl-L-methionine-dependent methyltransferases superfamily protein	1.25265	1.47098	0.0401026	0.015151			AT4G31800	WRKY18	WRKY DNA-binding protein 18	1.24393	1.57929	0.0186936	0.0113835
AT1G53890	AT1G53870	LURP-one-like protein (DUF567)	3.85957	0.00613165			AT1G58070	AT1G58070	WEB family protein	2.4639	1.26e-05			AT4G08300	UMAMIT17	nodulin MtN21 /EamA-like transporter family protein	1.61528	1.63e-05			AT1G72000	A/N-InvF	Plant neutral invertase family protein	1.23961	1.28013	0.0146279	0.0127545			AT4G39030	EDS5	MATE efflux family protein	1.17715	1.23997	0.0121007	0.0298666
AT5G46040	AT5G46040	Major facilitator superfamily protein	3.81296	0.0181434			AT3G03700	AT3G03700	Plasma-membrane choline transporter family protein	2.44199	0.0232403			AT4G39940	AKN2	APS-kinase 2	1.61295	0.000428019			AT2G01818	AT2G01818	PLATZ transcription factor family protein	1.23101	1.5684	0.0344653	0.00566082			AT3G57460	AT3G57460	catalytic/ metal ion binding / metalloendopeptidase/ zinc ion binding protein	1.17643	1.61341	0.0132947	0.00330519
AT4G16590	CSLA01	cellulose synthase-like A01	3.7951	0.043312			AT3G62020	GLP10	germin-like protein 10	2.43315	5.87e-05			AT3G25020	RLP42	receptor like protein 42	1.59643	0.0101398			AT2G22850	bZIP6	basic leucine-zipper 6	1.23074	1.10167	0.000158296	0.000680038			AT5G07460	PMSR2	peptidemethionine sulfoxide reductase 2	1.12773	1.0697	0.00517425	0.0302504
AT2G39330	JAL23	jacalin-related lectin 23	3.71113	0.00315076			AT5G48920	TED7	tracheary element differentiation-related 7	2.42833	0.000423656			AT1G63530	AT1G63530	hypothetical protein	1.57567	0.0271398			AT3G15270	SPL5	squamosa promoter binding protein-like 5	1.17358	1.09976	0.0156549	0.0266275			AT1G29330	ERD2	ER lumen protein retaining receptor family protein	1.07149	1.04054	0.0043018	0.0223304
AT3G09960	AT3G09960	Calcineurin-like metallo-phosphoesterase superfamily protein	3.6919	0.0329407			AT5G40020	AT5G40020	Pathosis-related thaumatin superfamily protein	2.41683	5.86e-05			AT1G11580	PMEPCRA	methylesterase PCR A	1.57234	0.000488251			AT1G63180	UGE3	UDP-D-glucose/UDP-D-galactose 4-epimerase 3	1.11887	1.64471	5.87e-05	1.55e-10
AT5G63450	CYP94B1	cytochrome P450, family 94, subfamily B, polypeptide 1	3.67978	0.00597675			AT2G44690	ARAC9	RAC-like 9	2.40971	0.0181131			AT1G21540	AT1G21540	AMP-dependent synthetase and ligase family protein	1.57216	0.00330519			AT5G59720	HSP18.2	heat shock protein 18.2	1.05584	1.07629	0.027956	0.0278048
AT2G38240	AT2G38240	2-oxoglutarate (2OG) and Fe(II)-dependent oxygenase superfamily protein	3.62191	0.0159982			AT5G04200	MC9	metacaspase 9	2.39709	2.63e-05			AT3G22740	HMT3	homocysteine S-methyltransferase 3	1.55414	0.0273889			AT2G36320	AT2G36320	A20/AN1-like zinc finger family protein	1.03434	1.01156	1.12e-05	8.48e-06
AT1G54095	AT1G54095	DUF1677 family protein, putative (DUF1677)	3.61641	0.0343011			AT4G35350	XCP1	xylem cysteine peptidase 1	2.37081	0.00119961			AT1G55740	SIP1	seed imbibition 1	1.54902	0.0302483			AT5G43150	AT5G43150	elongation factor	1.03314	1.00852	0.00612169	0.0072391
AT3G15500	NAC3	NAC domain containing protein 3	3.57685	3.28e-13			AT1G09610	GXM3	glucuronoxylan 4-O-methyltransferase-like protein (DUF579)	2.37017	0.00643252			AT3G13100	ABCC7	multidrug resistance-associated protein 7	1.53369	0.0172111			AT4G21980	APG8A	Ubiquitin-like superfamily protein	1.02311	1.13596	4.56e-05	2.1e-06
AT5G65280	GCL1	GCR2-like 1	3.55954	0.000942014			AT1G63295	AT1G63295	Remorin family protein	2.35522	0.000322172			AT1G10340	AT1G10340	Ankyrin repeat family protein	1.53334	0.0425367			AT4G27435	AT4G27435	fiber (DUF1218)	1.01838	1.36339	0.0157252	0.000780215
AT5G67080	MAPKKK19	mitogen-activated protein kinase kinase kinase 19	3.54782	8.29e-06			AT5G45970	RAC2	RAC-like 2	2.34778	0.0485009			AT1G18590	SOT17	sulfotransferase 17	1.50936	0.00248799
AT1G76790	IGMT5	O-methyltransferase family protein	3.48037	0.00326455			AT3G24450	AT3G24450	Heavy metal transport/detoxification superfamily protein	2.34341	0.0240004			AT5G56050	AT5G56050	late embryosis abundant (LEA) hydroxyproline-rich glycoprotein family protein	1.49389	0.0333661
AT4G11320	AT4G11320	Papain family cysteine protease	3.41395	0.0117283			AT4G37445	AT4G37445	calcium ion-binding protein	2.33945	1.53e-05			AT2G23170	GH3.3	Auxin-responsive GH3 family protein	1.48339	0.016919
AT1G79310	MC7	metacaspase 7	3.3364	0.00510054			AT4G11950	AT4G11950	transmembrane protein, putative (DUF1191)	2.33931	0.0103784			AT4G23200	CRK12	cysteine-rich RLK (RECEPTOR-like protein kinase) 12	1.45915	0.045889
AT1G10070	BCAT-2	branched-chain amino acid transaminase 2	3.32392	1.23e-05			AT2G19800	MIOX2	myo-inositol oxygenase 2	2.32796	0.0187704			AT3G47780	ABCA7	ABC2 homolog 6	1.45723	0.00686401
AT5G25340	AT5G25340	Ubiquitin-like superfamily protein	3.28913	0.00181262			AT5G07080	AT5G07080	HXXXD-type acyl-transferase family protein	2.32754	0.000471192			AT3G28540	AT3G28540	P-loop containing nucleoside triphosphate hydrolases superfamily protein	1.43115	0.0148236
AT4G17470	AT4G17470	alpha/beta-Hydrolases superfamily protein	3.23618	0.0105395			AT3G27690	LHCB2.3	photosystem II light harvesting complex protein 2.3	2.32208	0.00114526			AT5G43180	AT5G43180	transmembrane protein, putative (Protein of unknown function, DUF599)	1.40752	0.0271398
AT1G58300	HO4	heme oxygenase 4	3.23156	0.0204041			AT2G38320	TBL34	TRICHOME BIREFRINGENCE-LIKE 34	2.30779	0.00116198			AT2G43150	AT2G43150	Proline-rich extensin-like family protein	1.3997	0.013698
AT5G28237	AT5G28237	Pyridoxal-5'-phosphate-dependent enzyme family protein	3.22462	0.00662393			AT3G27200	AT3G27200	Cupredoxin superfamily protein	2.30411	0.000624566			AT3G23110	RLP37	receptor like protein 37	1.36862	0.00189178
AT3G23240	ERF1	ethylene response factor 1	3.20329	2.08e-12			AT5G16490	RIC4	ROP-interactive CRIB motif-containing protein 4	2.29636	0.00402117			AT5G10380	RING1	RING/U-box superfamily protein	1.36257	0.0206603
AT3G11773	AT3G11773	Thioredoxin superfamily protein	3.17985	0.0150979			AT1G33800	GXMT1	glucuronoxylan 4-O-methyltransferase-like protein (DUF579)	2.29196	2.23e-05			AT1G67000	AT1G67000	Protein kinase superfamily protein	1.33896	0.0187463
AT4G08870	ARGAH2	Arginase/deacetylase superfamily protein	3.17983	0.00542655			AT5G60660	AT5G60660	plasma membrane intrinsic protein 24	2.28091	0.0005255			AT5G23010	MAM1	methylthioalkylmalate synthase 1	1.33083	0.0206273
AT5G41315	GL3	basic helix-loop-helix (bHLH) DNA-binding superfamily protein	3.16841	0.0461387			AT4G05430	AT4G05430	Carbohydrate-binding X8 domain superfamily protein	2.27675	0.00717691			AT3G13080	ABCC3	multidrug resistance-associated protein 3	1.29677	0.0123822
AT5G13330	Rap2.6L	related to AP2 6l	3.1569	0.015809			AT5G57785	AT5G57785	hypothetical protein	2.27307	4.82e-05			AT5G01850	AT5G01850	Protein kinase superfamily protein	1.27891	0.00877453
AT3G59900	ARGOS	auxin-regulated involved in organ size	3.15304	4.11e-06			AT1G13670	AT1G13670	hypothetical protein	2.2544	0.00121702			AT5G45520	AT5G45520	Leucine-rich repeat (LRR) family protein	1.27284	0.00511581
AT2G29440	GSTU6	glutathione S-transferase tau 6	3.13395	0.0120582			AT4G37220	AT4G37220	Cold acclimation protein WCOR413 family	2.2487	0.0329464			AT4G03450	AT4G03450	Ankyrin repeat family protein	1.25145	0.0298666
AT4G24340	AT4G24340	Phosphorylase superfamily protein	3.12889	0.00195033			AT5G56720	c-NAD-MDH3	Lactate/malate dehydrogenase family protein	2.23741	0.00011139			AT1G77510	PDIL1-2	PDI-like 1-2	1.24654	0.0411743
AT3G59710	AT3G59710	NAD(P)-binding Rossmann-fold superfamily protein	3.12467	0.00426387			AT1G26820	RNS3	ribonuclease 3	2.23176	0.000238502			AT1G23200	AT1G23200	Plant invertase/pectin methylesterase inhibitor superfamily	1.24459	0.0174073
AT2G43510	TI1	trypsin inhibitor protein 1	3.12422	0.000269964			AT3G47340	ASN1	glutamine-dependent asparagine synthase 1	2.20957	0.015667			AT5G41850	AT5G41850	alpha/beta-Hydrolases superfamily protein	1.23269	0.00715747
AT1G24070	CSLA10	cellulose synthase-like A10	3.1163	0.0210248			AT1G32100	PRR1	pinoresinol reductase 1	2.20367	0.000284925			AT5G46240	KAT1	1	1.21518	9.79e-05
AT5G38710	AT5G38710	Methylenetetrahydrofolate reductase family protein	3.06199	0.00135051			AT1G05760	RTM1	Mannose-binding lectin superfamily protein	2.20271	0.000252489			AT4G23140	CRK6	cysteine-rich RLK (RECEPTOR-like protein kinase) 6	1.21027	0.0227273
AT3G28220	AT3G28220	TRAF-like family protein	3.05527	0.0220456			AT4G27360	AT4G27360	Dynein light chain type 1 family protein	2.18997	0.0236906			AT2G22330	CYP79B3	cytochrome P450, family 79, subfamily B, polypeptide 3	1.20697	0.0199789
AT4G37150	MES9	methyl esterase 9	3.05366	0.00339062			AT5G17420	IRX3	Cellulose synthase family protein	2.18717	0.000836337			AT4G14040	SBP2	selenium-binding protein 2	1.19421	0.00753777
AT5G26220	AT5G26220	ChaC-like family protein	3.04171	3.44e-05			AT5G22870	AT5G22870	Late embryosis abundant (LEA) hydroxyproline-rich glycoprotein family	2.18424	0.0339425			AT1G05950	AT1G05950	hypothetical protein	1.19312	0.0065333
AT5G05600	AT5G05600	2-oxoglutarate (2OG) and Fe(II)-dependent oxygenase superfamily protein	3.03726	0.000728431			AT2G29130	LAC2	laccase 2	2.18189	0.000793529			AT1G44800	SIAR1	nodulin MtN21 /EamA-like transporter family protein	1.18128	0.0432823
AT1G65450	GLC	HXXXD-type acyl-transferase family protein	3.00979	0.0456756			AT5G59310	LTP4	lipid transfer protein 4	2.1648	0.0203351			AT4G11840	PLDGAMMA3	phospholipase D gamma 3	1.17652	0.0316074
AT5G57760	AT5G57760	hypothetical protein	3.00707	9.48e-05			AT5G56120	AT5G56120	RNA polymerase II elongation factor	2.16457	0.0116984			AT1G33260	AT1G33260	Protein kinase superfamily protein	1.17328	0.0398047
AT1G56650	PAP1/MYB75	production of anthocyanin pigment 1	2.9934	0.0177016			AT3G54040	AT3G54040	PAR1 protein	2.1475	0.00270421			AT2G43100	IPMI2	isopropylmalate isomerase 2	1.16866	0.0298666
AT4G29690	AT4G29690	Alkaline-phosphatase-like family protein	2.97732	0.0021039			AT2G46760	GulLO6	D-arabinono-1,4-lactone oxidase family protein	2.14357	0.00233798			AT1G34420	AT1G34420	leucine-rich repeat transmembrane protein kinase family protein	1.16667	0.0173367
AT1G08630	THA1	threonine aldolase 1	2.93962	4.82e-05			AT3G48260	WNK3	with no lysine (K) kinase 3	2.14176	0.0307905			AT3G60160	ABCC9	multidrug resistance-associated protein 9	1.16566	0.00973515
AT3G49570	LSU3	response to low sulfur 3	2.93707	8.31e-07			AT1G20850	XCP2	xylem cysteine peptidase 2	2.13894	1.43e-05			AT1G74100	SOT16	sulfotransferase 16	1.15852	0.00390453
AT5G44210	ERF9	erf domain protein 9	2.83686	1.43e-27			AT5G01360	TBL3	trichome birefringence-like protein (DUF828)	2.13182	0.00135811			AT3G05650	RLP32	receptor like protein 32	1.15753	0.0013262
AT1G45145	TRX5	thioredoxin H-type 5	2.83192	8.92e-05			AT5G56540	AGP14	arabinogalactan protein 14	2.13067	0.00271701			AT1G21250	WAK1	cell wall-associated kinase	1.15155	0.023378
AT2G38750	ANNAT4	annexin 4	2.82792	0.0107567			AT2G28315	AT2G28315	Nucleotide/sugar transporter family protein	2.12865	0.000786925			AT2G47800	ABCC4	multidrug resistance-associated protein 4	1.13438	0.0281923
AT4G13410	ATCSLA15	Nucleotide-diphospho-sugar transferases superfamily protein	2.82791	0.0263647			AT1G66690	AT1G66690	S-adenosyl-L-methionine-dependent methyltransferases superfamily protein	2.12519	0.0178529			AT2G28870	AT2G28870	cyclin-dependent kinase inhibitor SMR1-like protein	1.11125	0.00770762
AT4G15210	BAM5	beta-amylase 5	2.82503	0.0263825			AT1G70500	AT1G70500	Pectin lyase-like superfamily protein	2.10476	0.022092			AT2G14750	APK	APS kinase	1.09257	0.018876
AT5G50335	AT5G50335	hypothetical protein	2.82117	0.00848471			AT5G44578	AT5G44578	transmembrane protein	2.08959	0.000142872			AT2G42760	AT2G42760	DUF1685 family protein	1.08826	0.0354221
AT1G54010	AT1G54010	GDSL-like Lipase/Acylhydrolase superfamily protein	2.81787	0.019904			AT5G60020	LAC17	laccase 17	2.08351	0.00126038			AT1G24100	UGT74B1	UDP-glucosyl transferase 74B1	1.08725	0.000757873
AT4G33467	AT4G33467	hypothetical protein	2.81179	0.00827893			AT1G11190	BFN1	bifunctional nuclease i	2.08005	0.00504725			AT4G31500	CYP83B1	cytochrome P450, family 83, subfamily B, polypeptide 1	1.07615	0.0101472
AT5G12340	AT5G12340	DUF4228 domain protein	2.76053	0.000710177			AT3G25855	AT3G25855	Copper transport protein family	2.08001	0.0118593			AT3G05660	RLP33	receptor like protein 33	1.05898	0.00294019
AT1G19640	JMT	jasmonic acid carboxyl methyltransferase	2.76001	0.000365381			AT5G41470	AT5G41470	Nuclear transport factor 2 (NTF2) family protein	2.07694	0.0106678			AT1G30900	VSR6	VACUOLAR SORTING RECEPTOR 6	1.05797	0.0488213
AT4G18440	AT4G18440	L-Aspartase-like family protein	2.74245	0.00440316			AT1G62045	AT1G62045	ankyrin repeat protein	2.06576	0.00336119			AT4G24190	SHD	Chaperone protein htpG family protein	1.05736	0.0329895
AT2G29460	GSTU4	glutathione S-transferase tau 4	2.73449	0.00939624			AT3G24535	AT3G24535	hypothetical protein	2.0649	0.00628577			AT5G10740	AT5G10740	Protein phosphatase 2C family protein	1.05369	1.57e-05
AT4G18980	AtS40-3	AtS40-3	2.71025	0.000164307			AT1G01900	SBTI1.1	subtilase family protein	2.0581	0.00286227			AT4G13560	UNE15	Late embryosis abundant protein (LEA) family protein	1.05301	0.00753777
AT4G25310	AT4G25310	2-oxoglutarate (2OG) and Fe(II)-dependent oxygenase superfamily protein	2.71004	0.040262			AT5G03510	AT5G03510	C2H2-type zinc finger family protein	2.05231	0.00099864			AT1G79450	ALIS5	ALA-interacting subunit 5	1.0477	0.0165975
AT2G44840	ERF13	ethylene-responsive element binding factor 13	2.68779	0.0141403			AT5G15630	IRX6	COBRA-like extracellular glycosyl-phosphatidyl inositol-anchored protein family	2.04736	0.000179012			AT5G01500	TAAC	thylakoid ATP/ADP carrier	1.03945	0.0144394
AT3G20340	AT3G20340	protein expression protein	2.68405	0.00019816			AT2G18060	VND1	vascular related NAC-domain protein 1	2.0417	0.0323217			AT1G68710	AT1G68710	ATPase E1-E2 type family protein / haloacid dehalogenase-like hydrolase family protein	1.02811	0.049019
AT2G40670	RR16	response regulator 16	2.67849	4.39e-12			AT1G69260	AFP1	ABI five binding protein	2.03129	0.000249696			AT4G27070	TSB2	tryptophan synthase beta-subunit 2	1.0257	0.00363533
AT1G53885	AT1G53903	linoleate 9S-lipoxygenase-4 protein, putative (DUF581)	2.67064	0.000874414			AT1G63310	AT1G63310	hypothetical protein	2.03024	4.77e-07			AT1G69440	AGO7	Argonaute family protein	1.02313	0.000189561
AT1G17400	AT1G17400	hypothetical protein	2.65099	0.0384123			AT4G18780	IRX1	cellulose synthase family protein	2.01242	0.00010075			AT3G48980	AT3G48980	O-glucosyltransferase rumi-like protein (DUF821)	1.0202	0.0308049
AT5G25350	EBF2	EIN3-binding F box protein 2	2.64669	5.39e-52			AT2G34540	AT2G34540	hypothetical protein	2.00909	0.0203004			AT4G15530	PPDK	pyruvate orthophosphate dikinase	1.01788	0.00925979
AT3G01970	WRKY45	WRKY DNA-binding protein 45	2.63829	1.75e-07			AT4G00220	JLO	Lateral organ boundaries (LOB) domain family protein	2.0075	0.0345981
AT4G37290	AT4G37290	transmembrane protein	2.60507	0.0169818			AT3G18660	PGSIP1	plant glycogenin-like starch initiation protein 1	1.99762	0.0102601
AT3G13433	AT3G13433	transmembrane protein	2.60116	0.0181982			AT1G60360	AT1G60360	RING/U-box superfamily protein	1.99613	0.0367026
AT5G23820	AT5G23820	MD-2-related lipid recognition domain-containing protein	2.59106	0.0213641			AT3G19620	AT3G19620	Glycosyl hydrolase family protein	1.98832	4.47e-05
AT3G30340	UMAMIT32	nodulin MtN21 /EamA-like transporter family protein	2.57083	0.0173335			AT5G54690	GAUT12	galacturonosyltransferase 12	1.96742	0.000650015
AT1G77885	AT1G77885	hypothetical protein	2.56186	0.000212718			AT3G44220	AT3G44220	Late embryosis abundant (LEA) hydroxyproline-rich glycoprotein family	1.96384	0.000510975
AT3G12145	FLR1	Leucine-rich repeat (LRR) family protein	2.55875	0.00658001			AT5G45530	AT5G45530	transmembrane protein, putative (DUF594)	1.94187	0.00119423
AT1G29290	AT1G29290	B-cell lymphoma 6 protein	2.5481	0.000962956			AT5G11990	AT5G11990	proline-rich family protein	1.93756	0.00240099
AT5G15960	KIN1	stress-responsive protein (KIN1) / stress-induced protein (KIN1)	2.5428	0.00330157			AT1G26450	AT1G26450	Carbohydrate-binding X8 domain superfamily protein	1.92987	0.00222709
AT4G02360	AT4G02360	transmembrane protein, putative (Protein of unknown function, DUF538)	2.5399	0.00309384			AT3G51325	AT3G51325	RING/U-box superfamily protein	1.91546	0.0129892
AT3G25760	AOC1	allene oxide cyclase 1	2.52997	0.00143237			AT2G34430	LHB1B1	light-harvesting chlorophyll-protein complex II subunit B1	1.90663	0.0433627
AT3G55230	AT3G55230	Disease resistance-responsive (dirigent-like protein) family protein	2.52882	0.0240183			AT4G24250	MLO13	Seven transmembrane MLO family protein	1.89229	0.0045718
AT2G23560	MES7	methyl esterase 7	2.51779	0.00726782			AT5G58360	OFP3	ovate family protein 3	1.89138	0.0197277
AT2G32510	MAPKKK17	mitogen-activated protein kinase kinase kinase 17	2.5129	0.0452536			AT1G08160	AT1G08160	Late embryosis abundant (LEA) hydroxyproline-rich glycoprotein family	1.86569	7.48e-05
AT3G16470	JR1	Mannose-binding lectin superfamily protein	2.50948	0.0211826			AT2G44930	AT2G44930	transmembrane protein, putative (DUF247)	1.86461	0.00106204
AT4G37700	AT4G37700	hypothetical protein	2.49253	0.0207533			AT1G11570	NTL	NTF2-like protein	1.85657	0.0280822
AT1G53180	AT1G53180	hypothetical protein	2.47781	5.82e-06			AT3G54260	TBL36	TRICHOME BIREFRINGENCE-LIKE 36	1.85387	0.00234923
AT1G52400	BGLU18	beta glucosidase 18	2.45836	0.0415237			AT5G67460	AT5G67460	O-Glycosyl hydrolases family 17 protein	1.84548	0.00822726
AT5G10625	AT5G10625	flowering-promoting factor-like protein	2.458	0.0244972			AT3G17380	AT3G17380	TRAF-like family protein	1.82965	5.09e-05
AT1G06620	AT1G06620	2-oxoglutarate (2OG) and Fe(II)-dependent oxygenase superfamily protein	2.44415	0.000186783			AT1G12260	NAC007	NAC 007	1.82778	0.00269971
AT1G80840	WRKY40	WRKY DNA-binding protein 40	2.44372	7.43e-06			AT5G23350	AT5G23350	GRAM domain protein/ABA-responsive-like protein	1.82761	0.0170446
AT1G30135	JAZ8	jasmonate-zim-domain protein 8	2.44367	0.0125804			AT5G24580	AT5G24580	Heavy metal transport/detoxification superfamily protein	1.82645	0.0409237
AT5G24420	PGL5	6-phosphogluconolactonase 5	2.43958	0.0108096			AT1G30760	AT1G30760	FAD-binding Berberine family protein	1.81708	0.044182
AT4G18430	RABA1e	RAB GTPase homolog A1E	2.43416	0.0250453			AT3G20450	AT3G20450	B-cell receptor-associated protein 31-like protein	1.81462	0.0110676
AT3G49580	LSU1	response to low sulfur 1	2.434	0.00297411			AT3G15800	AT3G15800	Glycosyl hydrolase superfamily protein	1.81076	0.0183029
AT4G21850	MSRB9	methionine sulfoxide reductase B9	2.42758	0.00790368			AT2G42820	HVA22F	HVA22-like protein F	1.80781	0.00151539
AT1G59950	AT1G59950	NAD(P)-linked oxidoreductase superfamily protein	2.41221	0.0300204			AT4G30280	XTH18	xyloglucan endotransglucosylase/hydrolase 18	1.79337	0.0443251
AT1G75580	AT1G75580	SAUR-like auxin-responsive protein family	2.39672	0.00988343			AT5G48740	AT5G48740	Leucine-rich repeat protein kinase family protein	1.79273	0.0440834
AT3G46090	ZAT7	C2H2 and C2HC zinc fingers superfamily protein	2.39502	0.0475054			AT5G45540	AT5G45540	transmembrane protein, putative (DUF594)	1.79245	0.00263447
AT5G47960	RABA4C	RAB GTPase homolog A4C	2.3925	3.62e-06			AT4G09990	GXM2	glucuronoxylan 4-O-methyltransferase-like protein (DUF579)	1.79066	0.0313902
AT1G73830	BEE3	BR enhanced expression 3	2.38987	1.24e-08			AT2G01275	AT2G01275	RING/FYVE/PHD zinc finger superfamily protein	1.78679	0.0483404
AT1G75490	AT1G75490	Integrase-type DNA-binding superfamily protein	2.35323	1.58e-08			AT4G18640	MRH1	Leucine-rich repeat protein kinase family protein	1.78381	0.00306662
AT4G13860	AT4G13860	RNA-binding (RRM/RBD/RNP motifs) family protein	2.33671	0.047572			AT5G45700	AT5G45700	Haloacid dehalogenase-like hydrolase (HAD) superfamily protein	1.77895	0.0327278
AT3G16360	AHP4	HPT phosphotransmitter 4	2.33435	0.00276188			AT1G75620	AT1G75620	glyoxal oxidase-related protein	1.77484	0.0425742
AT4G23600	CORI3	Tyrosine transaminase family protein	2.32996	0.0276124			AT5G38610	AT5G38610	Plant invertase/pectin methylesterase inhibitor superfamily protein	1.77477	0.00358202
AT1G73500	MKK9	MAP kinase kinase 9	2.32295	3.4e-18			AT2G03200	AT2G03200	Eukaryotic aspartyl protease family protein	1.77232	0.00945879
AT2G43530	AT2G43530	scorpion toxin-like knottin superfamily protein	2.31704	0.0176924			AT4G08160	AT4G08160	glycosyl hydrolase family 10 protein / carbohydrate-binding domain-containing protein	1.77023	0.00461241
AT5G53750	AT5G53750	CBS domain-containing protein	2.31017	5.33e-05			AT1G68725	AGP19	arabinogalactan protein 19	1.76948	0.0461552
AT1G19570	DHAR1	dehydroascorbate reductase	2.3097	0.00963467			AT5G46530	AT5G46530	AWPM-19-like family protein	1.76366	0.00154329
AT1G04310	ERS2	ethylene response sensor 2	2.29023	8.46e-16			AT1G27380	RIC2	ROP-interactive CRIB motif-containing protein 2	1.76231	0.0322998
AT1G80120	AT1G80120	LURP-one-like protein (DUF567)	2.26496	5.26e-05			AT2G27140	AT2G27140	HSP20-like chaperones superfamily protein	1.75924	0.00030509
AT5G36907	AT5G36907	transmembrane protein	2.25528	0.0494981			AT1G52245	AT1G52245	dynein light chain LC6, flagellar outer arm-like protein	1.75821	0.0141526
AT2G33380	RD20	Caleosin-related family protein	2.25194	0.00445944			AT2G14900	AT2G14900	Gibberellin-regulated family protein	1.75656	0.0346397
AT2G06255	ELF4-L3	ELF4-like 3	2.25129	0.00210738			AT1G14190	AT1G14190	Glucose-methanol-choline (GMC) oxidoreductase family protein	1.74696	0.0010782
AT3G06490	MYB108	myb domain protein 108	2.24797	0.00038323			AT1G18250	ATLP-1	Pathosis-related thaumatin superfamily protein	1.74689	0.0102273
AT2G29490	GSTU1	glutathione S-transferase TAU 1	2.24562	0.0226428			AT2G28580	AT2G28580	transmembrane protein, putative (DUF247)	1.74533	0.0113791
AT2G34360	AT2G34360	MATE efflux family protein	2.24276	0.000423633			AT1G78320	GSTU23	glutathione S-transferase TAU 23	1.74264	0.00107774
AT5G02580	AT5G02580	argininosuccinate lyase	2.24057	0.000982173			AT5G14510	AT5G14510	ARM repeat superfamily protein	1.74102	0.00971803
AT3G23150	ETR2	Signal transduction histidine kinase, hybrid-type, ethylene sensor	2.23379	1.12e-08			AT3G62160	AT3G62160	HXXXD-type acyl-transferase family protein	1.74013	0.0107758
AT3G60540	AT3G60540	Preprotein translocase Sec, Sec61-beta subunit protein	2.23052	0.0031831			AT4G04460	AT4G04460	Saposin-like aspartyl protease family protein	1.72767	5.26e-05
AT3G49980	AT3G49980	F-box and associated interaction domains-containing protein	2.21248	0.0144289			AT1G02820	LEA3	Late embryosis abundant 3 (LEA3) family protein	1.72767	0.01338
AT3G16400	NSP1	nitrile specifier protein 1	2.20297	0.0153408			AT2G40100	LHCB4.3	light harvesting complex photosystem II	1.72571	4.2e-08
AT1G53170	ERF8	hypothetical protein	2.18029	9.46e-16			AT5G12940	AT5G12940	Leucine-rich repeat (LRR) family protein	1.72482	0.00981296
AT2G43520	TI2	trypsin inhibitor protein 2	2.16968	0.00246202			AT2G20670	AT2G20670	sugar phosphate exchanger, putative (DUF506)	1.71846	0.00178952
AT5G22460	AT5G22460	alpha/beta-Hydrolases superfamily protein	2.16431	0.00019816			AT4G23690	DIR6	Disease resistance-responsive (dirigent-like protein) family protein	1.717	0.0294217
AT5G59990	AT5G59990	CCT motif family protein	2.14958	0.00434847			AT1G53163	AT1G53163	membrane-associated kinase regulator	1.70779	0.0237672
AT1G29640	AT1G29640	senescence regulator (Protein of unknown function, DUF584)	2.12659	0.0175293			AT5G60720	AT5G60720	electron transporter, putative (Protein of unknown function, DUF547)	1.70764	0.0174739
AT1G02070	AT1G02070	zinc ion-binding protein	2.12053	0.0497998			AT4G00890	AT4G00890	proline-rich family protein	1.70526	0.0149933
AT1G01250	AT1G01250	Integrase-type DNA-binding superfamily protein	2.1117	0.0115343			AT1G62700	ANAC026	NAC (No apical meristem) domain transcriptional regulator superfamily protein	1.70075	0.0364307
AT4G02380	SAG21	senescence-associated 21	2.09981	4.31e-05			AT5G13880	AT5G13880	cotton fiber protein	1.69315	0.00184622
AT1G23060	MDP40	hypothetical protein	2.09857	0.000104526			AT3G18260	AT3G18260	Reticulon family protein	1.68814	0.000112413
AT3G55240	AT3G55240	Plant protein 1589 of unknown function	2.09484	1.3e-05			AT3G13175	AT3G13175	transmembrane protein	1.68287	0.00956315
AT1G28370	ERF11	ERF domain protein 11	2.0906	2.47e-09			AT3G17730	NAC057	NAC domain containing protein 57	1.67072	0.0128495
AT4G28420	AT4G28420	Tyrosine transaminase family protein	2.08705	0.0461769			AT1G78440	ATGA2OX1	gibberellin 2-beta-dioxygenase	1.66441	0.0371023
AT3G26840	PES2	Esterase/lipase/thioesterase family protein	2.08167	0.000261663			AT2G47560	AT2G47560	RING/U-box superfamily protein	1.65583	0.0305635
AT3G09910	RABC2b	RAB GTPase homolog C2B	2.07461	0.000834486			AT5G23370	AT5G23370	GRAM domain-containing protein / ABA-responsive protein-like protein	1.65205	0.0048781
AT2G40435	AT2G40435	transcription factor SCREAM-like protein	2.07339	0.000729854			AT1G68230	AT1G68230	Reticulon family protein	1.65177	0.000663926
AT1G54575	AT1G54575	hypothetical protein	2.06966	0.0290032			AT1G52770	AT1G52770	Phototropic-responsive NPH3 family protein	1.64989	0.0019917
AT5G66650	AT5G66650	calcium uniporter (DUF607)	2.05926	0.00699544			AT4G35970	APX5	ascorbate peroxidase 5	1.64901	0.00306978
AT5G06570	AT5G06570	alpha/beta-Hydrolases superfamily protein	2.05057	1.34e-09			AT1G05770	AT1G05770	Mannose-binding lectin superfamily protein	1.64756	0.0220474
AT5G49700	AT5G49700	Putative AT-hook DNA-binding family protein	2.04279	0.00604375			AT1G69325	AT1G69325	Remorin family protein	1.64368	0.015021
AT1G44350	ILL6	IAA-amino acid hydrolase ILR1-like 6	2.03981	0.0118636			AT2G29150	AT2G29150	NAD(P)-binding Rossmann-fold superfamily protein	1.64043	0.0318413
AT4G29700	AT4G29700	Alkaline-phosphatase-like family protein	2.03521	0.00123437			AT1G29920	CAB2	chlorophyll A/B-binding protein 2	1.63681	1.7e-05
AT2G16720	MYB7	myb domain protein 7	2.02925	4.6e-10			AT3G17680	AT3G17680	Kinase interacting (KIP1-like) family protein	1.63647	0.0200331
AT3G28007	SWEET4	Nodulin MtN3 family protein	2.02617	0.0133275			AT5G55170	SUMO3	small ubiquitin-like modifier 3	1.63635	0.000454123
AT4G18630	AT4G18630	hypothetical protein	2.02572	0.00391035			AT5G05940	ROPGEF5	ROP guanine nucleotide exchange factor 5	1.62871	0.00651901
AT1G66100	AT1G66100	Plant thionin	2.01584	0.0251285			AT5G18670	BMY3	beta-amylase 3	1.62469	7.12e-10
AT1G06160	ORA59	octadecanoid-responsive AP2/ERF 59	2.00131	0.000462817			AT2G44380	AT2G44380	Cysteine/Histidine-rich C1 domain family protein	1.62094	0.0104039
AT4G12470	AZI1	azelaic acid induced 1	1.97771	0.00179819			AT4G34970	ADF9	actin depolymerizing factor 9	1.61762	0.000392254
[truncated: 430 more rows]
[truncated: 7 more columns]

## Sheet: Down-in-PI vs GL
Genes downregulated by PI treatment in comparison to GL under corresponding CO2 concentration: log2 fold change ≤ -1 , p-value < 0.05
[truncated: 459 more rows]
[truncated: 70 more columns]

[truncated: 1 more sheets: Up-in-PI vs GL]
