# Supplementary material for: PSI Photoinhibition and Changing CO2 Levels Initiate Retrograde Signals to Modify Nuclear Gene Expression
Source: Antioxidants (Basel). 2023 Oct 24;12(11):1902. doi: 10.3390/antiox12111902 (PMC10669900; doi:10.3390/antiox12111902)
Supplement: Supplementary file 1 [file antioxidants-12-01902-s001.zip › Kilic et al. Supplementary materials_Table S3.xlsx]

## Sheet: Photosynthesis
Supplemental Table S3: List of photosynthesis genes used to make the heatmaps presented in Figure 6
LHCII				CBB cycle
AT1G29920	LHCB1.1	chlorophyll A/B-binding protein 2		AT2G39730	RCA	rubisco activase
AT1G29910	LHCB1.2	chlorophyll A/B binding protein 3		AT1G67090	RBCS1A	ribulose bisphosphate carboxylase small chain 1A
AT1G29930	LHCB1.3	chlorophyll A/B binding protein 1		AT5G38430	RBCS1B	Ribulose bisphosphate carboxylase (small chain) family protein
AT2G34430	LHCB1.4	light-harvesting chlorophyll-protein complex II subunit B1		AT5G38420	RBCS2B	Ribulose bisphosphate carboxylase (small chain) family protein
AT2G34420	LHCB1.5	photosystem II light harvesting complex protein B1B2		AT5G38410	RBCS3B	Ribulose bisphosphate carboxylase (small chain) family protein
AT2G05100	LHCB2.1	photosystem II light harvesting complex protein 2.1		AT3G12780	PGK1	phosphoglycerate kinase 1
AT2G05070	LHCB2.2	photosystem II light harvesting complex protein 2.2		AT3G26650	GAPA	glyceraldehyde 3-phosphate dehydrogenase A subunit
AT3G27690	LHCB2.3	photosystem II light harvesting complex protein 2.3		AT1G42970	GAPB	glyceraldehyde-3-phosphate dehydrogenase B subunit
AT5G54270	LHCB3	light-harvesting chlorophyll B-binding protein 3		AT2G21170	TIM	triosephosphate isomerase
AT5G01530	LHCB4.1	light harvesting complex photosystem II		AT3G04790	RPI	Ribose 5-phosphate isomerase, type A protein
AT3G08940	LHCB4.2	light harvesting complex photosystem II		AT3G54050	FBPase	high cyclic electron flow 1
AT2G40100	LHCB4.3	light harvesting complex photosystem II		AT3G55800	SBPASE	sedoheptulose-bisphosphatase
AT4G10340	LHCB5	light harvesting complex of photosystem II 5		AT3G60750	TKL1	Transketolase
AT1G15820	LHCB6	light harvesting complex photosystem II subunit 6		AT2G45290	TKL2	Transketolase
AT1G76570	LHCB7	Chlorophyll A-B binding family protein		AT2G21330	FBA1	fructose-bisphosphate aldolase 1
PSII				AT5G61410	RPE	D-ribulose-5-phosphate-3-epimerase
AT5G66570	PSBO1	PS II oxygen-evolving complex 1		AT1G32060	PRK	phosphoribulokinase
AT3G50820	PSBO2	photosystem II subunit O-2		AT2G47400	CP12-1	CP12 domain-containing protein 1
AT1G06680	PSBP1	photosystem II subunit P-1		AT3G62410	CP12-2	CP12 domain-containing protein 2
AT2G30790	PSBP2	photosystem II subunit P-2		AT1G76560	CP12-3	CP12 domain-containing protein 3
AT4G21280	PSBQ1	photosystem II subunit QA		Photorespiration
AT4G05180	PSBQ2	photosystem II subunit Q-2		AT5G36700	PGLP1	2-phosphoglycolate phosphatase 1
AT1G79040	PSBR	photosystem II subunit R		AT1G80380	GLYK	P-loop containing nucleoside triphosphate hydrolases superfamily protein
AT3G21055	PSBTn	photosystem II subunit T		AT5G35630	GS2	glutamine synthetase 2
AT2G30570	PSBW	photosystem II reaction center W		AT5G04140	GLU1	glutamate synthase 1
AT2G06520	PSBX	photosystem II subunit X		AT5G12860	DiT1	dicarboxylate transporter 1
Cyt b6f				AT5G64290	DiT2.1	dicarboxylate transport 2.1
AT4G03280	PETC	photosynthetic electron transfer C		AT5G64280	DiT2.2	dicarboxylate transporter 2.2
AT2G26500	PETM	cytochrome b6f complex subunit (petM)		AT3G12550	HPR3	XH/XS domain-containing protein
PC				AT4G22840	BASS6	Sodium Bile acid symporter family
AT1G20340	PETE1	Cupredoxin superfamily protein		AT3G14420	GOX1	Aldolase-type TIM barrel family protein
AT1G76100	PETE2	plastocyanin 1		AT3G14415	GOX2	Aldolase-type TIM barrel family protein
LHCI				AT2G13360	SGAT	alanine:glyoxylate aminotransferase
AT3G54890	LHCA1	chlorophyll a-b binding protein 6		AT1G23310	GGAT1	glutamate:glyoxylate aminotransferase
AT3G61470	LHCA2	photosystem I light harvesting complex protein		AT1G70580	GGAT2	alanine-2-oxoglutarate aminotransferase 2
AT1G61520	LHCA3	PSI type III chlorophyll a/b-binding protein		AT1G68010	HPR1	hydroxypyruvate reductase
AT3G47470	LHCA4	light-harvesting chlorophyll-protein complex I subunit A4		AT1G79870	HPR2	D-isomer specific 2-hydroxyacid dehydrogenase family protein
AT1G45474	LHCA5	photosystem I light harvesting complex protein 5		AT4G35090	CAT2	catalase 2
AT1G19150	LHCA6	PSI type II chlorophyll a/b-binding protein (Lhca2*1)		AT2G22780	PMDH1	peroxisomal NAD-malate dehydrogenase 1
PSI				AT2G35370	GDCH1	glycine decarboxylase complex H
AT4G02770	PSAD1	photosystem I subunit D-1		AT1G32470	GDCH2	Single hybrid motif superfamily protein
AT1G03130	PSAD2	photosystem I subunit D-2		AT4G33010	GLDP1	glycine decarboxylase P-protein 1
AT4G28750	PSAE1	Photosystem I reaction centre subunit IV / PsaE protein		AT2G26080	GLDP2	glycine decarboxylase P-protein 2
AT2G20260	PSAE2	photosystem I subunit E-2		AT1G11860	GDCT	Glycine cleavage T-protein family
AT1G31330	PSAF	photosystem I subunit F		AT1G48030	mLPD1	mitochondrial lipoamide dehydrogenase 1
AT1G55670	PSAG	photosystem I subunit G		AT4G37930	SHMT1	serine transhydroxymethyltransferase 1
AT3G16140	PSAH1	photosystem I subunit H-1
AT1G52230	PSAH2	photosystem I subunit H2
AT1G30380	PSAK	photosystem I subunit K
AT4G12800	PSAL	photosystem I subunit l
AT5G64040	PSAN	photosystem I reaction center subunit PSI-N, chloroplast, putative / PSI-N, putative (PSAN)
AT1G08380	PSAO	photosystem I subunit O
ATP
AT4G04640	cATPC1	ATPase, F1 complex, gamma subunit protein
AT1G15700	cATPC2	ATPase, F1 complex, gamma subunit protein
AT4G09650	cATPD	F-type H+-transporting ATPase subunit delta
AT4G32260	cATPG	ATPase, F0 complex, subunit B/B', bacterial/chloroplast
CEF
AT1G70760	NdhL	inorganic carbon transport protein-like protein
AT4G37925	NdhM	subunit NDH-M of NAD(P)H:plastoquinone dehydrogenase complex
AT5G58260	NdhN	oxidoreductases, acting on NADH or NADPH, quinone or similar compound as acceptor
AT1G74880	NdhO	NAD(P)H:plastoquinone dehydrogenase complex subunit O
AT4G23890	NdhS	NAD(P)H-quinone oxidoreductase subunit S
AT4G09350	NdhT	Chaperone DnaJ-domain superfamily protein
AT5G21430	NdhU	Chaperone DnaJ-domain superfamily protein
AT1G15980	PnsB1	NDH-dependent cyclic electron flow 1
AT1G64770	PnsB2	NDH-dependent cyclic electron flow 1
AT3G16250	PnsB3	NDH-dependent cyclic electron flow 1
AT1G18730	PnsB4	NDH dependent flow 6
AT5G43750	PnsB5	NAD(P)H dehydrogenase 18
AT1G55370	NDF5	NDH-dependent cyclic electron flow 5
AT2G01590	CRR3	chlororespiratory reduction 3
AT2G39470	PnsL1	PsbP-like protein 2
AT1G14150	PnsL2	PsbQ-like 2
AT3G01440	PnsL3	PsbQ-like 1
AT4G39710	PnsL4	FK506-binding protein 16-2
AT5G13120	PnsL5	cyclophilin 20-2
AT2G01918	PQL3	PsbQ-like 3
AT2G05620	PGR5	proton gradient regulation 5
AT4G22890	PGR5-LIKE A	PGR5-LIKE A
AT4G11960	PGRL1B	PGR5-like B
AT5G59400	PGRL2	PGR5-like A protein
AT5G66190	FNR1	ferredoxin-NADP
AT1G20020	LFNR2	ferredoxin-NADP
AT1G10960	FD1	ferredoxin 1
AT1G60950	FD2	2Fe-2S ferredoxin-like superfamily protein
AT2G27510	FD3	ferredoxin 3
Regulatory
AT2G28190	CSD2	copper/zinc superoxide dismutase 2
AT1G44575	PSBS	Chlorophyll A-B binding family protein
AT1G08550	VDE	non-photochemical quenching 1
AT5G67030	ZE	zeaxanthin epoxidase (ZEP) (ABA1)
AT4G22260	PTOX	plastid terminal oxidase
AT4G08390	SAPX	stromal ascorbate peroxidase
AT1G77490	TAPX	thylakoidal ascorbate peroxidase

## Sheet: Starch&Sucrose
Supplemental Table S3: List of starch and sucrose metabolism genes used to make the heatmaps presented in the Supplemental Figure S4
Starch Stynthesis
AT4G24620	PGI1	phosphoglucose isomerase 1
AT5G51820	PGM1	phosphoglucomutase
AT5G48300	APS1	ADP glucose pyrophosphorylase 1
AT5G19220	APL1	ADP glucose pyrophosphorylase large subunit 1
AT1G27680	APL2	ADPGLC-PPase large subunit
AT5G24300	SS1	Glycogen/starch synthases, ADP-glucose type
AT3G01180	SS2	starch synthase 2
AT1G11720	SS3	starch synthase 3
AT4G18240	SS4	starch synthase 4
AT5G65685	SS5	UDP-Glycosyltransferase superfamily protein
AT5G03650	BE2	starch branching enzyme 2.2
AT2G36390	BE3	starch branching enzyme 2.1
AT2G39930	ISA1	isoamylase 1
AT1G03310	ISA2	debranching enzyme 1
AT4G32190	PII1	Myosin heavy chain-related protein
AT1G27070	PTST2	5'-AMP-activated protein kinase-like protein
AT5G03420	PTST3	5'-AMP-activated protein kinase-like protein
Starch Degradation
AT1G10760	SEX1	Pyruvate phosphate dikinase, PEP/pyruvate binding domain-containing protein
AT4G24450	SEX2	phosphoglucan, water dikinase
AT5G26570	PWD3	chloroplastidic phosphoglucan, water dikinase (ATGWD3)
AT3G52180	SEX4	dual specificity protein phosphatase (DsPTP1) family protein
AT3G10940	LSF2	dual specificity protein phosphatase (DsPTP1) family protein
AT3G01510	LSF1	like SEX4 1
AT4G00490	BAM2	beta-amylase 2
AT4G17090	BAM3	chloroplast beta-amylase
AT5G55700	BAM4	beta-amylase 4
AT2G32290	BAM6	beta-amylase 6
AT2G45880	BAM7	beta-amylase 7
AT5G45300	BAM8	beta-amylase 2
AT1G69830	AMY3	alpha-amylase-like 3
AT4G09020	ISA3	isoamylase 3
AT5G04360	LDA	limit dextrinase
AT3G29320	PSH1	Glycosyl transferase, family 35
AT3G46970	PSH2	alpha-glucan phosphorylase 2
AT5G64860	DPE1	disproportionating enzyme
Sucrose Stynthesis
AT4G26530	FBA5	Aldolase superfamily protein
AT2G36460	FBA6	Aldolase superfamily protein
AT4G26520	FBA7	Aldolase superfamily protein
AT1G43670	FBP	Inositol monophosphatase family protein
AT5G42740	cPGI	Sugar isomerase (SIS) family protein
AT1G70730	PMG2	Phosphoglucomutase/phosphomannomutase family protein
AT1G23190	PMG3	Phosphoglucomutase/phosphomannomutase family protein
AT3G03250	UGP1	UDP-GLUCOSE PYROPHOSPHORYLASE 1
AT5G17310	UGP2	UDP-glucose pyrophosphorylase 2
AT5G20280	SPS1F	sucrose phosphate synthase 1F
AT5G11110	SPS2F	sucrose phosphate synthase 2F
AT2G35840	SPP	Sucrose-6F-phosphate phosphohydrolase family protein
AT1G51420	SPP1	sucrose-phosphatase 1
AT3G52340	SPP2	sucrose-6F-phosphate phosphohydrolase 2
AT5G37180	SUS5	sucrose synthase 5
AT1G73370	SUS6	sucrose synthase 6
Sucrose Degradation
AT5G22510	INV-E	alkaline/neutral invertase
AT1G56560	A/N-InvA	Plant neutral invertase family protein
AT4G09510	CINV2	cytosolic invertase 2
Regulatory
AT1G66430	FRK3	pfkB-like carbohydrate kinase family protein
AT4G28706	pfkB-like	pfkB-like carbohydrate kinase family protein
AT1G07110	F2KP	fructose-2,6-bisphosphatase

## Sheet: Signaling
Supplemental Table S3: List of genes induced by signalling molecule presented in the table. These genes were used to make the heatmaps presented Figure 7 and Supplemental Figure S5
1O2 responsive genes				H2O2 responsive genes				OPDA responsive genes				JA responsive genes				NO_Polverari
AT3G02790	MBS1	zinc finger (C2H2 type) family protein		AT1G05680	UGT74E2	Uridine diphosphate glycosyltransferase 74E2		AT3G48520	CYP94B3	cytochrome P450, family 94, subfamily B, polypeptide 3		AT1G14230	APY4	GDA1/CD39 nucleoside phosphatase family protein		AT2G05070	LHCB2.2	photosystem II light harvesting complex protein 2.2
AT1G51780	ILL5	IAA-amino acid hydrolase ILR1-like 5		AT1G73260	KTI1	kunitz trypsin inhibitor 1		AT4G21830	MSRB7	methionine sulfoxide reductase B7		AT1G14250	APY5	GDA1/CD39 nucleoside phosphatase family protein		AT4G37370	CYP81D8	cytochrome P450, family 81, subfamily D, polypeptide 8
AT4G21830	MSRB7	methionine sulfoxide reductase B7		AT2G26150	HSFA2	heat shock transcription factor A2		AT3G46700	UGT76E3	UDP-Glycosyltransferase superfamily protein		AT1G17380	TIFY11A	jasmonate-zim-domain protein 5		AT5G42860		late embryosis abundant protein, group 2
AT1G61120	TPS04	terpene synthase 04		AT5G12020	HSP17.6II	17.6 kDa class II heat shock protein		AT3G11480	BSMT1	S-adenosyl-L-methionine-dependent methyltransferases superfamily protein		AT1G19180	TIFY10A	jasmonate-zim-domain protein 1		AT5G08790	ATAF2	NAC (No Apical Meristem) domain transcriptional regulator superfamily protein
AT4G02330	PME41	Plant invertase/pectin methylesterase inhibitor superfamily		AT5G64940	ATH13	ABC2 homolog 13		AT4G16590	ATCSLA01	cellulose synthase-like A01		AT1G19670	CLH1	chlorophyllase 1		AT3G08720	S6K2	serine/threonine protein kinase 2
AT3G01830		Calcium-binding EF-hand family protein		AT1G07400	HSP17.8	HSP20-like chaperones superfamily protein		AT4G11310	RDL4	Papain family cysteine protease		AT1G20510	OPCL1	OPC-8:0 CoA ligase1		AT4G13180		NAD(P)-binding Rossmann-fold superfamily protein
AT3G28580		P-loop containing nucleoside triphosphate hydrolases superfamily protein		AT3G49260	iqd21	IQ-domain 21		AT3G26330	CYP71B37	cytochrome P450, family 71, subfamily B, polypeptide 37		AT1G24070	CSLA10	cellulose synthase-like A10		AT4G33010	GLDP1	glycine decarboxylase P-protein 1
AT1G09080	BIP3	Heat shock protein 70 (Hsp 70) family protein		AT5G63310	NDPK2	nucleoside diphosphate kinase 2		AT1G26770	ATEXPA10	expansin A10		AT1G27730	ZAT10	salt tolerance zinc finger		AT2G13360	AGT	alanine:glyoxylate aminotransferase
AT4G21850	MSRB9	methionine sulfoxide reductase B9		AT5G21100		Plant L-ascorbate oxidase		AT5G01040	LAC8	laccase 8		AT1G32640	MYC2	Basic helix-loop-helix (bHLH) DNA-binding family protein		AT1G47128	RD21A	Granulin repeat cysteine protease family protein
AT5G17350	PADRE	hypothetical protein		AT5G46350	WRKY8	WRKY DNA-binding protein 8		AT5G62360		Plant invertase/pectin methylesterase inhibitor superfamily protein		AT1G36280		L-Aspartase-like family protein		AT2G05310		transmembrane protein
AT1G66180	ASP	Eukaryotic aspartyl protease family protein		AT1G22770	GI	gigantea protein (GI)		AT5G15970	KIN2	stress-responsive protein (KIN2) / stress-induced protein (KIN2) / cold-responsive protein (COR6.6) / cold-regulated protein (COR6.6)		AT1G44350	ILL6	IAA-amino acid hydrolase ILR1-like 6		AT1G45474	Lhca5	photosystem I light harvesting complex protein 5
AT4G33630	EX1	UvrB/UvrC domain protein (DUF3506)		AT1G31770	ABCG14	ATP-binding cassette 14		AT2G27830		hypothetical protein		AT1G51760	ILL4	peptidase M20/M25/M40 family protein		AT1G04640	LIP2	lipoyltransferase 2
AT1G27510	EX2	UvrB/UvrC domain protein (DUF3506)		AT3G59410	GCN2	protein kinase family protein		AT3G60490	ERF035	Integrase-type DNA-binding superfamily protein		AT1G51780	ILL5	IAA-amino acid hydrolase ILR1-like 5		AT1G10740		alpha/beta-Hydrolases superfamily protein
AT3G23020	PPR30	Tetratricopeptide repeat (TPR)-like superfamily protein		AT5G24110	WRKY30	WRKY DNA-binding protein 30		AT3G02140	AFP4	AFP2 (ABI five-binding protein 2) family protein		AT1G52030	F-ATMBP	myrosinase-binding protein 2		AT3G54050	HCEF1	high cyclic electron flow 1
AT5G55580	MTERF9	Mitochondrial transcription termination factor family protein		AT4G26070	MEK1	MAP kinase/ ERK kinase 1		AT2G38400	AGT3	alanine:glyoxylate aminotransferase 3		AT1G52040	MBP1	myrosinase-binding protein 1		AT1G55480	ZKT	protein containing PDZ domain, a K-box domain, and a TPR region
AT4G35180	LHT7	LYS/HIS transporter 7		AT5G49760	HPCA1	Leucine-rich repeat protein kinase family protein		AT2G32150		Haloacid dehalogenase-like hydrolase (HAD) superfamily protein		AT1G52400	BGLU18	beta glucosidase 18		AT4G11590		F-box associated ubiquitination effector family protein
AT2G22500	UCP5	uncoupling protein 5		AT3G10930	IDL7	hypothetical protein		AT5G09440	EXL4	EXORDIUM like 4		AT1G53885		linoleate 9S-lipoxygenase-4 protein, putative (DUF581)		AT2G45210	SAUR36	SAUR-like auxin-responsive protein family
AT1G51660	MKK4	mitogen-activated protein kinase kinase 4		AT3G06590	AIF2	basic helix-loop-helix (bHLH) DNA-binding superfamily protein		AT2G20340	ELI5	Pyridoxal phosphate (PLP)-dependent transferases superfamily protein		AT1G66100		Plant thionin		AT5G25360		hypothetical protein
AT2G33580	LYK5	Protein kinase superfamily protein		AT5G45010	DSS1	DSS1 homolog on chromosome V		AT1G76590		PLATZ transcription factor family protein		AT1G70700	TIFY7	TIFY domain/Divergent CCT motif family protein		AT4G11600	GPX6	glutathione peroxidase 6
AT5G19240		Glycoprotein membrane GPI-anchored		AT5G59720	HSP18.2	heat shock protein 18.2		AT1G22550	NPF5.16	Major facilitator superfamily protein		AT1G72450	TIFY11B	jasmonate-zim-domain protein 6		AT3G57870	SCE1	sumo conjugation enzyme 1
AT4G39830	AO	Cupredoxin superfamily protein		AT4G23810	WRKY53	WRKY family transcription factor		AT1G72940		Toll-Interleukin-Resistance (TIR) domain-containing protein		AT1G74950	TIFY10B	TIFY domain/Divergent CCT motif family protein		AT1G09070	SRC2	soybean regulated by cold-2
AT1G19300	PARVUS	Nucleotide-diphospho-sugar transferases superfamily protein		AT5G39610	NAC6	NAC domain containing protein 6		AT5G63970	RGLG3	Copine (Calcium-dependent phospholipid-binding protein) family		AT1G76790		O-methyltransferase family protein		AT3G55430		O-Glycosyl hydrolases family 17 protein
AT2G05940	RIPK	Protein kinase superfamily protein		AT3G29035	NAC3	NAC domain containing protein 3		AT2G36590	PROT3	proline transporter 3		AT2G06050	OPR3	oxophytodienoate-reductase 3		AT4G03280	PETC	photosynthetic electron transfer C
AT1G76040	CPK29	calcium-dependent protein kinase 29		AT4G21870		HSP20-like chaperones superfamily protein		AT3G16690	SWEET16	Nodulin MtN3 family protein		AT2G26020	PDF1.2B	plant defensin 1.2b		AT2G30490	C4H	cinnamate-4-hydroxylase
AT5G04930	ALA1	aminophospholipid ATPase 1		AT5G10720	HK5	histidine kinase 5		AT5G54170		Polyketide cyclase/dehydrase and lipid transport superfamily protein		AT2G36380	ABCG34	pleiotropic drug resistance 6		AT5G16830	SYP21	syntaxin of plants 21
AT1G76970	TOL4	Target of Myb protein 1		AT1G05690	BT3	BTB and TAZ domain protein 3		AT5G65380	DTX27	MATE efflux family protein		AT2G38750	ANN4	annexin 4		AT4G34640	SQS1	squalene synthase 1
AT2G31880	SOBIR1	Leucine-rich repeat protein kinase family protein		AT1G77120	ADH1	alcohol dehydrogenase 1		AT4G28290		hypothetical protein		AT2G38760	ANN3	annexin 3		AT1G69390	MINE1	homologue of bacterial MinE 1
AT3G48090	EDS1	alpha/beta-Hydrolases superfamily protein		AT1G19570	DHAR1	dehydroascorbate reductase		AT5G52120	PP2A14	phloem protein 2-A14		AT2G39330	JAL23	jacalin-related lectin 23		AT5G67560	ARLA1D	ADP-ribosylation factor-like A1D
AT4G23610	LEA	Late embryosis abundant (LEA) hydroxyproline-rich glycoprotein family		AT1G16420	MC8	metacaspase 8		AT5G02170	AVT1E	Transmembrane amino acid transporter family protein		AT2G39420		alpha/beta-Hydrolases superfamily protein		AT2G43020	PAO2	polyamine oxidase 2
AT1G63840		RING/U-box superfamily protein		AT4G02380	SAG21	senescence-associated 21		AT2G34070	TBL37	TRICHOME BIREFRINGENCE-LIKE 37		AT2G43530	ATTI3	scorpion toxin-like knottin superfamily protein		AT1G80110	PP2-B11	phloem protein 2-B11
AT3G50910		netrin receptor DCC		AT5G05300	IDL6	hypothetical protein		AT5G60310	LECRK110	Concanavalin A-like lectin protein kinase family protein		AT3G23550	LAL5	MATE efflux family protein		AT5G21090		Leucine-rich repeat (LRR) family protein
AT5G51070	ERD1	Clp ATPase		AT5G01600	FER1	ferretin 1		AT5G15240	AVT1J	Transmembrane amino acid transporter family protein		AT3G28220		TRAF-like family protein		AT1G65820		microsomal glutathione s-transferase
AT5G13200	GER5	GRAM domain family protein		AT3G48360	BT2	BTB and TAZ domain protein 2		AT3G46670	UGT76E11	UDP-glucosyl transferase 76E11		AT3G28270		transmembrane protein, putative (DUF677)		AT5G53330		Ubiquitin-associated/translation elongation factor EF1B protein
AT4G39030	EDS5	MATE efflux family protein		AT4G37610	BT5	BTB and TAZ domain protein 5		AT2G30770	CYP71A13	cytochrome P450 family 71 polypeptide		AT3G44860	FAMT	farnesoic acid carboxyl-O-methyltransferase		AT4G23240	CRK16	cysteine-rich RLK (RECEPTOR-like protein kinase) 16
AT4G38560	PEARLI 4	phospholipase-like protein (PEARLI 4) family protein		AT5G63160	BT1	BTB and TAZ domain protein 1		AT4G34470	ASK12	SKP1-like 12		AT3G44870		S-adenosyl-L-methionine-dependent methyltransferases superfamily protein		AT3G28900		Ribosomal protein L34e superfamily protein
AT4G36990	HSF4	heat shock factor 4		AT1G53540	HSP17.6C	HSP20-like chaperones superfamily protein		AT3G53600		C2H2-type zinc finger family protein		AT3G45140	LOX2	lipoxygenase 2		AT2G24140		myosin-J heavy chain-like protein (Protein of unknown function, DUF593)
AT3G61190	BAP1	BON association protein 1		AT4G35090	CAT2	catalase 2		AT5G19100		Eukaryotic aspartyl protease family protein		AT3G49620	DIN11	2-oxoglutarate (2OG) and Fe(II)-dependent oxygenase superfamily protein		AT1G09950	RAS1	RESPONSE TO ABA AND SALT 1
AT4G26080	ABI1	Protein phosphatase 2C family protein		AT5G12030	HSP17.6A	heat shock protein 17.6A		AT5G66650		calcium uniporter (DUF607)		AT3G51450	SSL7	Calcium-dependent phosphotriesterase superfamily protein		AT5G52890		AT hook motif-containing protein
AT4G35630	PSAT	phosphoserine aminotransferase		AT2G29500	HSP17.6B	HSP20-like chaperones superfamily protein		AT4G10390		Protein kinase superfamily protein		AT3G54640	TSA1	tryptophan synthase alpha chain		AT2G25350		Phox (PX) domain-containing protein
AT5G18470		Curculin-like (mannose-binding) lectin family protein		AT3G46230	HSP17.4	heat shock protein 17.4		AT1G62570	FMOGS-OX4	flavin-monooxygenase glucosinolate S-oxygenase 4		AT3G56200		Transmembrane amino acid transporter family protein		AT4G31670	UBP18	ubiquitin-specific protease 18
AT3G14050	RSH2	RELA/SPOT homolog 2						AT3G59340		solute carrier family 35 protein (DUF914)		AT4G01080	TBL26	TRICHOME BIREFRINGENCE-LIKE 26		AT1G66580	SNRK2.7	senescence associated 24
AT1G05010	EFE	ethylene-forming enzyme						AT2G22770	NAI1	basic helix-loop-helix (bHLH) DNA-binding superfamily protein		AT4G08870	ARGAH2	Arginase/deacetylase superfamily protein		AT4G26240	SNRK2.8	histone-lysine N-methyltransferase
AT4G22590	TPPG	Haloacid dehalogenase-like hydrolase (HAD) superfamily protein						AT4G21850	MSRB9	methionine sulfoxide reductase B9		AT4G08900	ARGAH1	arginase		AT5G03910	SNRK2.9	ABC2 homolog 12
AT3G06890		transmembrane protein						AT4G11320	RDL5	Papain family cysteine protease		AT4G13410	CSLA15	Nucleotide-diphospho-sugar transferases superfamily protein		AT1G54220	SNRK2.10	Dihydrolipoamide acetyltransferase, long form protein
AT1G22180		Sec14p-like phosphatidylinositol transfer family protein						AT5G23830		MD-2-related lipid recognition domain-containing protein		AT4G15210	BAM5	beta-amylase 5		AT3G03380	PP2C5	DegP protease 7
AT4G31770	DBR1	debranching enzyme 1						AT4G29690		Alkaline-phosphatase-like family protein		AT4G15440	CYP74B2	hydroperoxide lyase 1		AT1G73730	PP2C52	ETHYLENE-INSENSITIVE3-like 3
AT3G10300		Calcium-binding EF-hand family protein						AT5G63450	CYP94B1	cytochrome P450, family 94, subfamily B, polypeptide 1		AT4G17470		alpha/beta-Hydrolases superfamily protein		AT3G10030	PP2C74	aspartate/glutamate/uridylate kinase family protein
AT5G22630	ADT5	arogenate dehydratase 5						AT4G34131	UGT73B3	UDP-glucosyl transferase 73B3		AT4G17500	ERF1A	ethylene responsive element binding factor 1		AT5G47540	PP2CA	Mo25 family protein
AT5G45110	NPR3	NPR1-like protein 3						AT1G13420	SOT8	sulfotransferase 4B		AT4G18440	AT4G18440	L-Aspartase-like family protein		AT3G22170	PP2CG1	far-red elongated hypocotyls 3
								AT5G15960	KIN1	stress-responsive protein (KIN1) / stress-induced protein (KIN1)		AT4G21903		MATE efflux family protein		AT5G43960	PYL1	Nuclear transport factor 2 (NTF2) family protein with RNA binding (RRM-RBD-RNP motifs) domain-containing protein
								AT3G28007	SWEET4	Nodulin MtN3 family protein		AT4G21910		MATE efflux family protein		AT2G21580	PYL10	Ribosomal protein S25 family protein
								AT3G29575	AFP3	ABI five binding protein 3		AT4G22970	ESP	separase		AT1G54770	PYL11	Fcf2 pre-rRNA processing protein
								AT2G36650		CHUP1-like protein		AT4G23600	CORI3	Tyrosine transaminase family protein		AT1G25320	PYL12	Leucine-rich repeat protein kinase family protein
								AT1G74080	MYB122	myb domain protein 122		AT4G24340		Phosphorylase superfamily protein		AT1G67410	PYL13	Exostosin family protein
								AT2G27690	CYP94C1	cytochrome P450, family 94, subfamily C, polypeptide 1		AT4G24350		Phosphorylase superfamily protein		AT4G15790	PYL2	uveal autoantigen with coiled-coil/ankyrin
								AT1G53885	FLZ17	linoleate 9S-lipoxygenase-4 protein, putative (DUF581)		AT4G27860	MEB1	vacuolar iron transporter (VIT) family protein		AT2G30780	PYL3	Tetratricopeptide repeat (TPR)-like superfamily protein
								AT2G44840	ERF13	ethylene-responsive element binding factor 13		AT4G29700		Alkaline-phosphatase-like family protein		AT1G23030	PYL5	ARM repeat superfamily protein
								AT1G79310	AMC7	metacaspase 7		AT5G02940		ion channel POLLUX-like protein, putative (DUF1012)		AT1G70520	PYL6	cysteine-rich RLK (RECEPTOR-like protein kinase) 2
								AT5G12340		DUF4228 domain protein		AT5G05600		2-oxoglutarate (2OG) and Fe(II)-dependent oxygenase superfamily protein		AT2G47730	PYL7	glutathione S-transferase phi 8
								AT2G38240	ANS	2-oxoglutarate (2OG) and Fe(II)-dependent oxygenase superfamily protein		AT5G06870	PGIP2	polygalacturonase inhibiting protein 2		AT2G05810	PYR1	ARM repeat superfamily protein
								AT2G47950		myelin transcription factor-like protein		AT5G23820		MD-2-related lipid recognition domain-containing protein		AT2G24490	PYR4	replicon protein A2
								AT2G29440	GSTU6	glutathione S-transferase tau 6		AT5G24420	PGL5	6-phosphogluconolactonase 5		AT2G22250	PYR6	aspartate aminotransferase
												AT5G24770	VSP2	vegetative storage protein 2		AT1G33470	RCAR1	RNA-binding (RRM/RBD/RNP motifs) family protein
												AT5G24780	VSP1	vegetative storage protein 1		AT1G64650	RCAR3	Major facilitator superfamily protein
												AT5G36220	CYP81D1	cytochrome p450 81d1		NO_Parani
												AT5G42650	CYP74A	allene oxide synthase		AT3G22370	AOX1A	alternative oxidase 1A
												AT5G44050		MATE efflux family protein		AT4G20860		FAD-binding Berberine family protein
												AT5G44420	PDF1.2A	plant defensin 1.2		AT1G76650	CML38	calmodulin-like 38
																AT3G54420	EP3	homolog of carrot EP3-3 chitinase
																AT1G72900		Toll-Interleukin-Resistance (TIR) domain-containing protein
																AT3G05360	RLP30	receptor like protein 30
																AT1G63750		Disease resistance protein (TIR-NBS-LRR class) family
																AT5G43450		2-oxoglutarate (2OG) and Fe(II)-dependent oxygenase superfamily protein
																AT4G11280	ACS6	encodes a a member of the 1-aminocyclopropane-1-carboxylate (ACC) synthase (S-adenosyl-L-methionine methylthioadenosine-lyase
																AT2G33590	CRL1	NAD(P)-binding Rossmann-fold superfamily protein
																AT1G72680	CAD1	cinnamyl-alcohol dehydrogenase
																AT3G57760		Protein kinase superfamily protein
																AT1G73500	MKK9	MAP kinase kinase 9
																AT3G59700	HLECRK	lectin-receptor kinase
																AT4G21390	B120	S-locus lectin protein kinase family protein
																AT5G25930		kinase family with leucine-rich repeat domain-containing protein
																AT2G44840	ERF13	ethylene-responsive element binding factor 13
																AT4G34410	RRTF1	redox responsive transcription factor 1
																AT3G23250	MYB15	myb domain protein 15
																AT1G77450	NAC032	NAC domain containing protein 32
																AT2G46400	WRKY46	WRKY DNA-binding protein 46
																AT2G37430	ZAT11	C2H2 and C2HC zinc fingers superfamily protein
																AT4G25480	DREB1A	dehydration response element B1A
																AT5G05410	DREB2A	DRE-binding protein 2A
																AT1G17170	GSTU24	glutathione S-transferase TAU 24
																AT2G34660	ABCC2	multidrug resistance-associated protein 2
																AT1G28480	GRX480	Thioredoxin superfamily protein
																AT5G16980		Zinc-binding dehydrogenase family protein
																AT3G09440		Heat shock protein 70 (Hsp 70) family protein
																AT1G64780		ammonium transporter 12
																AT2G36770		UDP-Glycosyltransferase superfamily protein
																AT5G01600	FER1	ferretin 1
																AT1G61340	FBS1	F-box family protein
																AT3G25780	AOC3	allene oxide cyclase 3
																AT3G20340		protein expression protein
																AT2G22880		VQ motif-containing protein
